# Supplementary material for: Poly[4,4′-imino­dipyridinium [tetra-μ3-oxido-tetra­oxido-di-μ4-phosphato-κ4 O:O′:O′′:O′′′-tetra­vanadium(V)]]
Source: Acta Crystallogr Sect E Struct Rep Online. 2008 Nov 22;64(Pt 12):m1602. doi: 10.1107/S1600536808038348 (PMC2959979; doi:10.1107/S1600536808038348)
Supplement: Supplementary file 1 [file e-64-m1602-sup1.cif]

##############################################################################
###                                                                        ###
###        Electronic paper (Acta Crystallographica Section E)             ###
###                                                                        ###
##############################################################################
#                                                                            #
# This CIF contains the data in a paper accepted for publication in Acta     #
# Crystallographica Section E. It conforms to the requirements of Notes      #
# for Authors for Section E, and has been peer reviewed under the auspices   #
# of the IUCr Commission on Journals.                                        #
#                                                                            #
# Full details of the Crystallographic Information File format               #
# are given in the paper "The Crystallographic Information File (CIF):       #
# a New Standard Archive File for Crystallography" by S. R. Hall, F. H.      #
# Allen and I. D. Brown [Acta Cryst. (1991), A47, 655-685].                  #
#                                                                            #
# The current version of the core CIF dictionary is obtainable from          #
# ftp://ftp.iucr.org/pub/cif_core.dic. The current version number is 2.4.    #
#                                                                            #
# Software is freely available for graphical display of the structure(s) in  #
# this CIF.  For information consult the CIF home page http://www.iucr.org/  #
# cif/home.html                                                              #
#                                                                            #
# This file may be used for bona fide research purposes within the           #
# scientific community so long as proper attribution is given to the journal # 
# article from which it was obtained.                                        #
#                                                                            #
##############################################################################
                                             
data_I
_audit_creation_method     SHELXL-97
_chemical_name_systematic
;
Poly[4,4'-iminodipyridinium
[tetra-\m~3~-oxido-tetraoxidodi-\m~4~-phosphato-
\k^4^<i>O</i>:<i>O</i>':<i>O</i>'':<i>O</i>'''-tetravanadium(V)]]
;
_chemical_name_common     ?
_chemical_formula_moiety     'C10 H11 N3 2+, O16 P2 V4 2-'
_chemical_formula_sum     'C10 H11 N3 O16 P2 V4'
_chemical_formula_iupac     '(C10 H11 N3) [V4 O8 (P O4)2]'
_chemical_formula_weight     694.92
_chemical_melting_point     ?
_symmetry_cell_setting     monoclinic
_symmetry_space_group_name_H-M     'P 21/n'
_symmetry_space_group_name_Hall     '-P 2yn'
loop_
    _symmetry_equiv_pos_as_xyz
    'x, y, z'
    '-x+1/2, y+1/2, -z+1/2'
    '-x, -y, -z'
    'x-1/2, -y-1/2, z-1/2'
_cell_length_a     7.4431(10)
_cell_length_b     14.524(2)
_cell_length_c     18.825(3)
_cell_angle_alpha     90
_cell_angle_beta     94.363(2)
_cell_angle_gamma     90
_cell_volume     2029.1(5)
_cell_formula_units_Z     4
_cell_measurement_reflns_used     21687
_cell_measurement_theta_min     1.8
_cell_measurement_theta_max     28.2
_cell_measurement_temperature     173(2)
_exptl_crystal_description     plate
_exptl_crystal_colour     yellow
_exptl_crystal_size_max     0.20
_exptl_crystal_size_mid     0.20
_exptl_crystal_size_min     0.04
_exptl_crystal_density_diffrn     2.275
_exptl_crystal_density_meas     ?
_exptl_crystal_density_method     'not measured'
_exptl_crystal_F_000     1368
_exptl_absorpt_coefficient_mu     2.035
_exptl_absorpt_correction_type     multi-scan
_exptl_absorpt_process_details     '(SADABS; Sheldrick, 1996)'
_exptl_absorpt_correction_T_min     0.786
_exptl_absorpt_correction_T_max     0.922
_diffrn_ambient_temperature     173(2)
_diffrn_radiation_type     MoK\a
_diffrn_radiation_wavelength     0.71073
_diffrn_radiation_source     'fine-focus sealed tube'
_diffrn_radiation_monochromator     graphite
_diffrn_measurement_device_type     'Bruker SMART 1K'
_diffrn_measurement_method     \w
_diffrn_detector_area_resol_mean     ?
_diffrn_reflns_number     21687
_diffrn_reflns_av_R_equivalents     0.047
_diffrn_reflns_av_sigmaI/netI     0.040
_diffrn_reflns_theta_min     1.8
_diffrn_reflns_theta_max     28.2
_diffrn_reflns_theta_full     25.0
_diffrn_measured_fraction_theta_max     0.929
_diffrn_measured_fraction_theta_full     0.998
_diffrn_reflns_limit_h_min     -9
_diffrn_reflns_limit_h_max     9
_diffrn_reflns_limit_k_min     -19
_diffrn_reflns_limit_k_max     19
_diffrn_reflns_limit_l_min     -24
_diffrn_reflns_limit_l_max     24
_diffrn_standards_number     0
_diffrn_standards_interval_count     .
_diffrn_standards_interval_time     .
_diffrn_standards_decay_%     0
_refine_special_details
;
Refinement of <i>F</i>^2^ against ALL reflections. The weighted <i>R</i>-factor
<i>wR</i> and goodness of fit <i>S</i> are based on <i>F</i>^2^, conventional
<i>R</i>-factors <i>R</i> are based on <i>F</i>, with <i>F</i> set to zero for
negative <i>F</i>^2^. The threshold expression of <i>F</i>^2^ >
\s(<i>F</i>^2^) is used only for calculating <i>R</i>-factors(gt) <i>etc</i>.
and is not relevant to the choice of reflections for refinement.
<i>R</i>-factors based on <i>F</i>^2^ are statistically about twice as large
as those based on <i>F</i>, and <i>R</i>- factors based on ALL data will be
even larger.
;
_reflns_number_total     4652
_reflns_number_gt     3678
_reflns_threshold_expression     I>2\s(I)
_refine_ls_structure_factor_coef     Fsqd
_refine_ls_matrix_type     full
_refine_ls_R_factor_all     0.054
_refine_ls_R_factor_gt     0.038
_refine_ls_wR_factor_gt     0.094
_refine_ls_wR_factor_ref     0.101
_refine_ls_goodness_of_fit_ref     1.09
_refine_ls_restrained_S_all     1.09
_refine_ls_number_reflns     4652
_refine_ls_number_parameters     325
_refine_ls_number_restraints     3
_refine_ls_hydrogen_treatment     mixed
_refine_ls_weighting_scheme     calc
_refine_ls_weighting_details
         'calc w=1/[\s^2^(Fo^2^)+(0.0382P)^2^+6.7132P] where P=(Fo^2^+2Fc^2^)/3'
_atom_sites_solution_hydrogens     geom
_atom_sites_solution_primary     direct
_atom_sites_solution_secondary     difmap
_refine_ls_shift/su_max     0.001
_refine_ls_shift/su_mean     0.000
_refine_diff_density_max     1.03
_refine_diff_density_min     -0.76
_refine_ls_extinction_method     none
_refine_ls_extinction_coef     ?
loop_
    _atom_type_symbol
    _atom_type_description
    _atom_type_scat_dispersion_real
    _atom_type_scat_dispersion_imag
    _atom_type_scat_source
    'C' 'C' 0.0033 0.0016
                         'International Tables Vol C Tables 4.2.6.8 and 6.1.1.4'
    'H' 'H' 0.0000 0.0000
                         'International Tables Vol C Tables 4.2.6.8 and 6.1.1.4'
    'N' 'N' 0.0061 0.0033
                         'International Tables Vol C Tables 4.2.6.8 and 6.1.1.4'
    'O' 'O' 0.0106 0.0060
                         'International Tables Vol C Tables 4.2.6.8 and 6.1.1.4'
    'P' 'P' 0.1023 0.0942
                         'International Tables Vol C Tables 4.2.6.8 and 6.1.1.4'
    'V' 'V' 0.3005 0.5294
                         'International Tables Vol C Tables 4.2.6.8 and 6.1.1.4'
_computing_data_collection     'SMART (Bruker, 2003)'
_computing_cell_refinement     'SAINT (Bruker, 2003)'
_computing_data_reduction     'SAINT (Bruker, 2003)'
_computing_structure_solution     'SHELXS97 (Sheldrick, 2008)'
_computing_structure_refinement     'SHELXL97 (Sheldrick, 2008)'
_computing_molecular_graphics     '<i>CrystalMaker</i> (Palmer, 2007)'
_computing_publication_material     'SHELXL97 (Sheldrick, 2008)'
loop_
    _atom_site_type_symbol
    _atom_site_label
    _atom_site_fract_x
    _atom_site_fract_y
    _atom_site_fract_z
    _atom_site_U_iso_or_equiv
    _atom_site_adp_type
    _atom_site_calc_flag
    _atom_site_refinement_flags
    _atom_site_occupancy
    _atom_site_disorder_assembly
    _atom_site_disorder_group
    V V1 0.62200(8) 0.45521(4) 0.16868(3) 0.00774(14) Uani d . 1 . .
    V V2 0.65671(8) 0.54528(4) 0.33252(3) 0.00778(14) Uani d . 1 . .
    V V3 0.91535(8) 0.41272(4) 0.30933(3) 0.00822(14) Uani d . 1 . .
    V V4 0.89067(8) 0.58608(4) 0.19276(3) 0.00808(14) Uani d . 1 . .
    P P1 0.27074(12) 0.50073(6) 0.25058(5) 0.00875(19) Uani d . 1 . .
    P P2 0.74459(12) 0.25121(6) 0.21337(5) 0.00750(19) Uani d . 1 . .
    O O1 0.6496(4) 0.53003(17) 0.41627(14) 0.0146(6) Uani d . 1 . .
    O O2 0.5880(3) 0.47775(17) 0.08568(14) 0.0141(6) Uani d . 1 . .
    O O3 0.9438(4) 0.38002(18) 0.38988(14) 0.0157(6) Uani d . 1 . .
    O O4 0.3769(3) 0.45212(17) 0.19477(14) 0.0117(5) Uani d . 1 . .
    O O5 0.8869(3) 0.62016(17) 0.11231(14) 0.0144(5) Uani d . 1 . .
    O O6 0.6464(3) 0.57326(16) 0.20696(13) 0.0093(5) Uani d . 1 . .
    O O7 0.6413(3) 0.32294(16) 0.16610(13) 0.0095(5) Uani d . 1 . .
    O O8 0.6626(3) 0.42384(16) 0.29886(13) 0.0093(5) Uani d . 1 . .
    O O9 0.3989(3) 0.54901(17) 0.30680(14) 0.0115(5) Uani d . 1 . .
    O O10 0.8333(3) 0.18063(16) 0.16577(13) 0.0093(5) Uani d . 1 . .
    O O11 0.8977(3) 0.29677(16) 0.26015(14) 0.0101(5) Uani d . 1 . .
    O O12 0.6105(3) 0.20382(16) 0.25905(14) 0.0104(5) Uani d . 1 . .
    O O13 0.8962(3) 0.54013(16) 0.31834(14) 0.0095(5) Uani d . 1 . .
    O O14 0.1453(3) 0.57446(16) 0.21577(14) 0.0114(5) Uani d . 1 . .
    O O15 0.1609(3) 0.42794(16) 0.28734(14) 0.0121(5) Uani d . 1 . .
    O O16 0.8712(3) 0.46004(16) 0.18407(13) 0.0096(5) Uani d . 1 . .
    N N1 1.1851(5) 0.2291(3) 0.1230(2) 0.0247(8) Uani d D 1 . .
    H H1N 1.113(5) 0.212(3) 0.1588(19) 0.030 Uiso d D 1 . .
    N N2 1.5138(4) 0.3207(2) -0.02781(18) 0.0157(7) Uani d D 1 . .
    H H2N 1.481(6) 0.370(2) -0.050(2) 0.019 Uiso d D 1 . .
    N N3 1.9274(4) 0.1840(2) -0.11738(19) 0.0161(7) Uani d . 1 . .
    H H3N 2.016(6) 0.152(3) -0.136(2) 0.019 Uiso d . 1 . .
    C C1 1.1673(5) 0.3154(3) 0.0975(2) 0.0215(9) Uani d . 1 . .
    H H1 1.0813 0.3544 0.1146 0.026 Uiso calc R 1 . .
    C C2 1.2741(5) 0.3461(3) 0.0469(2) 0.0174(8) Uani d . 1 . .
    H H2 1.2593 0.4054 0.0287 0.021 Uiso calc R 1 . .
    C C3 1.4072(5) 0.2878(3) 0.0223(2) 0.0128(7) Uani d . 1 . .
    C C4 1.4197(5) 0.1975(3) 0.0485(2) 0.0180(8) Uani d . 1 . .
    H H4 1.5027 0.1566 0.0317 0.022 Uiso calc R 1 . .
    C C5 1.3089(6) 0.1704(3) 0.0990(2) 0.0223(9) Uani d . 1 . .
    H H5 1.3182 0.1110 0.1172 0.027 Uiso calc R 1 . .
    C C6 1.9152(5) 0.1759(3) -0.0472(2) 0.0183(8) Uani d . 1 . .
    H H6 1.9969 0.1389 -0.0205 0.022 Uiso calc R 1 . .
    C C7 1.7833(5) 0.2217(3) -0.0142(2) 0.0159(8) Uani d . 1 . .
    H H7 1.7759 0.2167 0.0347 0.019 Uiso calc R 1 . .
    C C8 1.6598(5) 0.2760(2) -0.0557(2) 0.0133(7) Uani d . 1 . .
    C C9 1.6813(5) 0.2865(2) -0.1276(2) 0.0128(7) Uani d . 1 . .
    H H9 1.6058 0.3257 -0.1553 0.015 Uiso calc R 1 . .
    C C10 1.8149(5) 0.2386(2) -0.1577(2) 0.0142(8) Uani d . 1 . .
    H H10 1.8279 0.2440 -0.2063 0.017 Uiso calc R 1 . .
loop_
    _atom_site_aniso_label
    _atom_site_aniso_U_11
    _atom_site_aniso_U_22
    _atom_site_aniso_U_33
    _atom_site_aniso_U_12
    _atom_site_aniso_U_13
    _atom_site_aniso_U_23
    V1 0.0072(3) 0.0038(3) 0.0120(3) 0.0000(2) -0.0006(2) -0.0003(2)
    V2 0.0073(3) 0.0036(3) 0.0125(3) -0.0003(2) 0.0011(2) -0.0002(2)
    V3 0.0071(3) 0.0039(3) 0.0134(3) 0.0005(2) -0.0003(2) 0.0008(2)
    V4 0.0074(3) 0.0041(3) 0.0128(3) -0.0002(2) 0.0014(2) 0.0002(2)
    P1 0.0057(4) 0.0041(4) 0.0165(5) 0.0002(3) 0.0008(3) -0.0012(3)
    P2 0.0070(4) 0.0027(4) 0.0130(4) 0.0005(3) 0.0012(3) -0.0002(3)
    O1 0.0196(14) 0.0111(13) 0.0135(14) -0.0002(10) 0.0040(11) -0.0003(10)
    O2 0.0155(13) 0.0113(13) 0.0151(14) 0.0003(10) -0.0013(10) 0.0011(10)
    O3 0.0179(14) 0.0113(13) 0.0174(15) 0.0027(10) -0.0014(11) 0.0018(10)
    O4 0.0079(12) 0.0092(12) 0.0181(14) -0.0003(10) 0.0007(10) -0.0043(10)
    O5 0.0172(13) 0.0104(13) 0.0160(14) -0.0013(10) 0.0033(11) 0.0007(10)
    O6 0.0069(11) 0.0049(11) 0.0159(13) 0.0026(9) 0.0003(9) -0.0015(9)
    O7 0.0102(12) 0.0027(11) 0.0155(14) 0.0013(9) -0.0006(10) -0.0007(9)
    O8 0.0090(12) 0.0044(11) 0.0147(13) -0.0019(9) 0.0021(10) -0.0006(9)
    O9 0.0069(12) 0.0094(12) 0.0183(14) -0.0010(9) 0.0019(10) -0.0049(10)
    O10 0.0094(12) 0.0039(11) 0.0148(14) 0.0007(9) 0.0020(10) 0.0005(9)
    O11 0.0084(11) 0.0036(11) 0.0180(14) 0.0005(9) -0.0012(10) 0.0002(10)
    O12 0.0095(12) 0.0052(11) 0.0171(14) 0.0000(9) 0.0046(10) 0.0012(10)
    O13 0.0081(12) 0.0030(11) 0.0175(14) -0.0002(9) 0.0005(10) -0.0013(10)
    O14 0.0076(11) 0.0043(11) 0.0229(15) -0.0003(9) 0.0050(10) 0.0035(10)
    O15 0.0080(12) 0.0054(12) 0.0227(15) 0.0000(9) 0.0004(10) 0.0023(10)
    O16 0.0090(12) 0.0043(11) 0.0157(13) 0.0016(9) 0.0014(10) -0.0007(10)
    N1 0.0218(19) 0.033(2) 0.0203(19) -0.0092(16) 0.0068(15) -0.0002(16)
    N2 0.0182(16) 0.0098(15) 0.0197(18) 0.0021(13) 0.0064(13) 0.0039(13)
    N3 0.0143(16) 0.0121(16) 0.0224(19) -0.0020(13) 0.0040(14) -0.0034(13)
    C1 0.0154(19) 0.029(2) 0.021(2) -0.0051(17) 0.0042(16) -0.0103(17)
    C2 0.0147(19) 0.017(2) 0.021(2) -0.0027(15) 0.0012(15) -0.0053(16)
    C3 0.0111(17) 0.0165(18) 0.0107(18) -0.0032(15) 0.0006(13) -0.0017(14)
    C4 0.0168(19) 0.018(2) 0.019(2) -0.0013(15) 0.0033(16) 0.0012(16)
    C5 0.021(2) 0.023(2) 0.023(2) -0.0058(17) 0.0041(17) 0.0069(17)
    C6 0.0160(19) 0.0130(19) 0.025(2) -0.0007(15) -0.0037(16) 0.0032(16)
    C7 0.0170(19) 0.0152(19) 0.015(2) -0.0017(15) 0.0013(15) 0.0018(15)
    C8 0.0133(17) 0.0080(17) 0.018(2) -0.0048(14) -0.0003(15) -0.0016(14)
    C9 0.0157(18) 0.0069(16) 0.0155(19) -0.0057(14) 0.0001(14) 0.0002(14)
    C10 0.0185(19) 0.0073(17) 0.0171(19) -0.0077(14) 0.0030(15) -0.0013(14)
_geom_special_details
;
All e.s.d.'s (except the e.s.d. in the dihedral angle between two l.s. planes)
are estimated using the full covariance matrix. The cell e.s.d.'s are taken
into account individually in the estimation of e.s.d.'s in distances, angles
and torsion angles; correlations between e.s.d.'s in cell parameters are only
used when they are defined by crystal symmetry. An approximate (isotropic)
treatment of cell e.s.d.'s is used for estimating e.s.d.'s involving l.s.
planes.
;
loop_
    _geom_bond_atom_site_label_1
    _geom_bond_atom_site_label_2
    _geom_bond_site_symmetry_2
    _geom_bond_distance
    _geom_bond_publ_flag
    V1 O2 . 1.598(3) ?
    V1 O16 . 1.857(2) ?
    V1 O6 . 1.863(2) ?
    V1 O4 . 1.925(3) ?
    V1 O7 . 1.927(2) ?
    V1 O8 . 2.488(3) ?
    V2 O1 . 1.597(3) ?
    V2 O13 . 1.824(2) ?
    V2 O8 . 1.876(2) ?
    V2 O9 . 1.944(2) ?
    V2 O10 2_655 1.967(2) ?
    V2 O6 . 2.394(3) ?
    V3 O3 . 1.588(3) ?
    V3 O13 . 1.865(2) ?
    V3 O8 . 1.883(2) ?
    V3 O15 1_655 1.917(3) ?
    V3 O11 . 1.921(2) ?
    V3 O16 . 2.454(3) ?
    V4 O5 . 1.592(3) ?
    V4 O16 . 1.843(2) ?
    V4 O6 . 1.867(2) ?
    V4 O14 1_655 1.919(2) ?
    V4 O12 2_655 1.936(2) ?
    V4 O13 . 2.454(3) ?
    P1 O15 . 1.533(3) ?
    P1 O4 . 1.534(3) ?
    P1 O14 . 1.535(3) ?
    P1 O9 . 1.539(3) ?
    P2 O12 . 1.529(3) ?
    P2 O11 . 1.536(2) ?
    P2 O7 . 1.538(2) ?
    P2 O10 . 1.543(3) ?
    N1 C1 . 1.345(6) ?
    N1 C5 . 1.357(6) ?
    N1 H1N . 0.93(4) ?
    N2 C3 . 1.364(5) ?
    N2 C8 . 1.401(5) ?
    N2 H2N . 0.862(19) ?
    N3 C6 . 1.336(5) ?
    N3 C10 . 1.346(5) ?
    N3 H3N . 0.90(5) ?
    C1 C2 . 1.362(6) ?
    C1 H1 . 0.9300 ?
    C2 C3 . 1.408(5) ?
    C2 H2 . 0.9300 ?
    C3 C4 . 1.402(5) ?
    C4 C5 . 1.363(6) ?
    C4 H4 . 0.9300 ?
    C5 H5 . 0.9300 ?
    C6 C7 . 1.373(6) ?
    C6 H6 . 0.9300 ?
    C7 C8 . 1.404(5) ?
    C7 H7 . 0.9300 ?
    C8 C9 . 1.384(5) ?
    C9 C10 . 1.371(5) ?
    C9 H9 . 0.9300 ?
    C10 H10 . 0.9300 ?
loop_
    _geom_angle_atom_site_label_1
    _geom_angle_atom_site_label_2
    _geom_angle_atom_site_label_3
    _geom_angle_site_symmetry_1
    _geom_angle_site_symmetry_3
    _geom_angle
    _geom_angle_publ_flag
    O2 V1 O16 . . 103.13(13) ?
    O2 V1 O6 . . 101.14(12) ?
    O16 V1 O6 . . 80.68(10) ?
    O2 V1 O4 . . 99.88(13) ?
    O16 V1 O4 . . 156.29(11) ?
    O6 V1 O4 . . 89.38(11) ?
    O2 V1 O7 . . 100.73(12) ?
    O16 V1 O7 . . 88.06(10) ?
    O6 V1 O7 . . 157.17(11) ?
    O4 V1 O7 . . 93.27(11) ?
    O2 V1 O8 . . 177.48(11) ?
    O16 V1 O8 . . 78.94(10) ?
    O6 V1 O8 . . 77.68(10) ?
    O4 V1 O8 . . 77.93(10) ?
    O7 V1 O8 . . 80.71(9) ?
    O1 V2 O13 . . 104.17(13) ?
    O1 V2 O8 . . 101.92(12) ?
    O13 V2 O8 . . 82.17(10) ?
    O1 V2 O9 . . 98.26(13) ?
    O13 V2 O9 . . 157.22(12) ?
    O8 V2 O9 . . 89.43(10) ?
    O1 V2 O10 . 2_655 97.26(12) ?
    O13 V2 O10 . 2_655 90.42(10) ?
    O8 V2 O10 . 2_655 160.60(11) ?
    O9 V2 O10 . 2_655 90.66(10) ?
    O1 V2 O6 . . 175.87(11) ?
    O13 V2 O6 . . 79.67(10) ?
    O8 V2 O6 . . 79.97(10) ?
    O9 V2 O6 . . 78.02(10) ?
    O10 V2 O6 2_655 . 81.07(9) ?
    O3 V3 O13 . . 102.45(13) ?
    O3 V3 O8 . . 100.68(13) ?
    O13 V3 O8 . . 80.90(10) ?
    O3 V3 O15 . 1_655 100.40(13) ?
    O13 V3 O15 . 1_655 89.19(11) ?
    O8 V3 O15 . 1_655 158.20(11) ?
    O3 V3 O11 . . 101.38(12) ?
    O13 V3 O11 . . 155.60(11) ?
    O8 V3 O11 . . 89.63(10) ?
    O15 V3 O11 1_655 . 91.63(11) ?
    O3 V3 O16 . . 178.86(12) ?
    O13 V3 O16 . . 78.69(10) ?
    O8 V3 O16 . . 79.38(10) ?
    O15 V3 O16 1_655 . 79.66(10) ?
    O11 V3 O16 . . 77.48(10) ?
    O5 V4 O16 . . 103.23(13) ?
    O5 V4 O6 . . 102.74(13) ?
    O16 V4 O6 . . 80.95(10) ?
    O5 V4 O14 . 1_655 100.81(13) ?
    O16 V4 O14 . 1_655 90.13(10) ?
    O6 V4 O14 . 1_655 156.16(12) ?
    O5 V4 O12 . 2_655 99.84(12) ?
    O16 V4 O12 . 2_655 156.34(11) ?
    O6 V4 O12 . 2_655 88.95(10) ?
    O14 V4 O12 1_655 2_655 90.67(11) ?
    O5 V4 O13 . . 177.67(11) ?
    O16 V4 O13 . . 79.09(10) ?
    O6 V4 O13 . . 77.30(10) ?
    O14 V4 O13 1_655 . 79.32(10) ?
    O12 V4 O13 2_655 . 77.83(10) ?
    O15 P1 O4 . . 108.18(14) ?
    O15 P1 O14 . . 110.24(14) ?
    O4 P1 O14 . . 110.92(15) ?
    O15 P1 O9 . . 109.13(15) ?
    O4 P1 O9 . . 110.85(14) ?
    O14 P1 O9 . . 107.51(14) ?
    O12 P2 O11 . . 111.02(15) ?
    O12 P2 O7 . . 108.15(14) ?
    O11 P2 O7 . . 110.88(13) ?
    O12 P2 O10 . . 110.73(14) ?
    O11 P2 O10 . . 106.72(14) ?
    O7 P2 O10 . . 109.35(14) ?
    P1 O4 V1 . . 135.36(15) ?
    V1 O6 V4 . . 95.95(11) ?
    V1 O6 V2 . . 102.74(11) ?
    V4 O6 V2 . . 101.53(10) ?
    P2 O7 V1 . . 134.08(15) ?
    V2 O8 V3 . . 95.40(11) ?
    V2 O8 V1 . . 98.99(10) ?
    V3 O8 V1 . . 99.46(10) ?
    P1 O9 V2 . . 135.01(16) ?
    P2 O10 V2 . 2_645 132.20(15) ?
    P2 O11 V3 . . 132.42(15) ?
    P2 O12 V4 . 2_645 133.42(15) ?
    V2 O13 V3 . . 97.83(11) ?
    V2 O13 V4 . . 100.65(10) ?
    V3 O13 V4 . . 100.26(11) ?
    P1 O14 V4 . 1_455 135.73(15) ?
    P1 O15 V3 . 1_455 136.61(15) ?
    V4 O16 V1 . . 97.02(11) ?
    V4 O16 V3 . . 100.90(11) ?
    V1 O16 V3 . . 101.46(11) ?
    C1 N1 C5 . . 121.2(4) ?
    C1 N1 H1N . . 118(3) ?
    C5 N1 H1N . . 121(3) ?
    C3 N2 C8 . . 127.3(3) ?
    C3 N2 H2N . . 118(3) ?
    C8 N2 H2N . . 114(3) ?
    C6 N3 C10 . . 121.6(3) ?
    C6 N3 H3N . . 117(3) ?
    C10 N3 H3N . . 122(3) ?
    N1 C1 C2 . . 120.5(4) ?
    N1 C1 H1 . . 119.7 ?
    C2 C1 H1 . . 119.7 ?
    C1 C2 C3 . . 119.7(4) ?
    C1 C2 H2 . . 120.1 ?
    C3 C2 H2 . . 120.1 ?
    N2 C3 C4 . . 123.0(3) ?
    N2 C3 C2 . . 118.5(4) ?
    C4 C3 C2 . . 118.4(4) ?
    C5 C4 C3 . . 119.2(4) ?
    C5 C4 H4 . . 120.4 ?
    C3 C4 H4 . . 120.4 ?
    N1 C5 C4 . . 120.8(4) ?
    N1 C5 H5 . . 119.6 ?
    C4 C5 H5 . . 119.6 ?
    N3 C6 C7 . . 120.6(4) ?
    N3 C6 H6 . . 119.7 ?
    C7 C6 H6 . . 119.7 ?
    C6 C7 C8 . . 118.8(4) ?
    C6 C7 H7 . . 120.6 ?
    C8 C7 H7 . . 120.6 ?
    C9 C8 N2 . . 117.8(3) ?
    C9 C8 C7 . . 119.1(4) ?
    N2 C8 C7 . . 123.1(4) ?
    C10 C9 C8 . . 119.3(4) ?
    C10 C9 H9 . . 120.3 ?
    C8 C9 H9 . . 120.3 ?
    N3 C10 C9 . . 120.4(4) ?
    N3 C10 H10 . . 119.8 ?
    C9 C10 H10 . . 119.8 ?
loop_
    _geom_torsion_atom_site_label_1
    _geom_torsion_atom_site_label_2
    _geom_torsion_atom_site_label_3
    _geom_torsion_atom_site_label_4
    _geom_torsion_site_symmetry_1
    _geom_torsion_site_symmetry_2
    _geom_torsion_site_symmetry_3
    _geom_torsion_site_symmetry_4
    _geom_torsion
    _geom_torsion_publ_flag
    O15 P1 O4 V1 . . . . -133.2(2) ?
    O14 P1 O4 V1 . . . . 105.7(2) ?
    O2 V1 O4 P1 . . . . -125.5(2) ?
    O16 V1 O4 P1 . . . . 40.4(4) ?
    O6 V1 O4 P1 . . . . -24.3(2) ?
    O7 V1 O4 P1 . . . . 133.0(2) ?
    O8 V1 O4 P1 . . . . 53.2(2) ?
    O2 V1 O6 V4 . . . . -84.30(13) ?
    O16 V1 O6 V4 . . . . 17.36(11) ?
    O4 V1 O6 V4 . . . . 175.75(12) ?
    O7 V1 O6 V4 . . . . 78.8(3) ?
    O8 V1 O6 V4 . . . . 97.97(11) ?
    O2 V1 O6 V2 . . . . 172.42(11) ?
    O16 V1 O6 V2 . . . . -85.91(11) ?
    O4 V1 O6 V2 . . . . 72.48(11) ?
    O7 V1 O6 V2 . . . . -24.5(3) ?
    O8 V1 O6 V2 . . . . -5.31(8) ?
    O5 V4 O6 V1 . . . . 84.15(13) ?
    O16 V4 O6 V1 . . . . -17.49(11) ?
    O14 V4 O6 V1 1_655 . . . -86.7(3) ?
    O12 V4 O6 V1 2_655 . . . -176.00(12) ?
    O13 V4 O6 V1 . . . . -98.25(11) ?
    O5 V4 O6 V2 . . . . -171.52(11) ?
    O16 V4 O6 V2 . . . . 86.85(11) ?
    O14 V4 O6 V2 1_655 . . . 17.6(3) ?
    O12 V4 O6 V2 2_655 . . . -71.67(11) ?
    O13 V4 O6 V2 . . . . 6.09(8) ?
    O1 V2 O6 V1 . . . . -110.6(16) ?
    O13 V2 O6 V1 . . . . 90.76(11) ?
    O8 V2 O6 V1 . . . . 6.99(11) ?
    O9 V2 O6 V1 . . . . -84.57(11) ?
    O10 V2 O6 V1 2_655 . . . -177.17(12) ?
    O13 V2 O6 V4 . . . . -8.13(11) ?
    O8 V2 O6 V4 . . . . -91.91(11) ?
    O9 V2 O6 V4 . . . . 176.53(12) ?
    O10 V2 O6 V4 2_655 . . . 83.94(11) ?
    O12 P2 O7 V1 . . . . 104.0(2) ?
    O11 P2 O7 V1 . . . . -18.0(3) ?
    O10 P2 O7 V1 . . . . -135.4(2) ?
    O2 V1 O7 P2 . . . . 149.9(2) ?
    O16 V1 O7 P2 . . . . 46.9(2) ?
    O6 V1 O7 P2 . . . . -13.3(4) ?
    O4 V1 O7 P2 . . . . -109.4(2) ?
    O8 V1 O7 P2 . . . . -32.2(2) ?
    O1 V2 O8 V3 . . . . -88.41(13) ?
    O13 V2 O8 V3 . . . . 14.51(11) ?
    O9 V2 O8 V3 . . . . 173.26(12) ?
    O10 V2 O8 V3 2_655 . . . 82.9(3) ?
    O6 V2 O8 V3 . . . . 95.33(10) ?
    O1 V2 O8 V1 . . . . 171.10(11) ?
    O13 V2 O8 V1 . . . . -85.99(11) ?
    O9 V2 O8 V1 . . . . 72.77(10) ?
    O10 V2 O8 V1 2_655 . . . -17.6(4) ?
    O6 V2 O8 V1 . . . . -5.16(8) ?
    O3 V3 O8 V2 . . . . 86.84(13) ?
    O13 V3 O8 V2 . . . . -14.23(11) ?
    O15 V3 O8 V2 1_655 . . . -78.2(3) ?
    O11 V3 O8 V2 . . . . -171.65(11) ?
    O16 V3 O8 V2 . . . . -94.32(10) ?
    O3 V3 O8 V1 . . . . -173.09(11) ?
    O13 V3 O8 V1 . . . . 85.84(10) ?
    O15 V3 O8 V1 1_655 . . . 21.9(3) ?
    O11 V3 O8 V1 . . . . -71.58(10) ?
    O16 V3 O8 V1 . . . . 5.75(8) ?
    O16 V1 O8 V2 . . . . 89.44(11) ?
    O6 V1 O8 V2 . . . . 6.69(10) ?
    O4 V1 O8 V2 . . . . -85.33(11) ?
    O7 V1 O8 V2 . . . . 179.27(12) ?
    O16 V1 O8 V3 . . . . -7.62(10) ?
    O6 V1 O8 V3 . . . . -90.37(11) ?
    O4 V1 O8 V3 . . . . 177.60(12) ?
    O7 V1 O8 V3 . . . . 82.21(11) ?
    O15 P1 O9 V2 . . . . 106.2(2) ?
    O4 P1 O9 V2 . . . . -12.8(3) ?
    O14 P1 O9 V2 . . . . -134.2(2) ?
    O1 V2 O9 P1 . . . . -129.9(2) ?
    O13 V2 O9 P1 . . . . 40.0(4) ?
    O8 V2 O9 P1 . . . . -27.9(2) ?
    O10 V2 O9 P1 2_655 . . . 132.7(2) ?
    O6 V2 O9 P1 . . . . 51.9(2) ?
    O12 P2 O10 V2 . . . 2_645 -14.4(2) ?
    O11 P2 O10 V2 . . . 2_645 106.6(2) ?
    O7 P2 O10 V2 . . . 2_645 -133.43(19) ?
    O12 P2 O11 V3 . . . . -82.1(2) ?
    O7 P2 O11 V3 . . . . 38.1(3) ?
    O10 P2 O11 V3 . . . . 157.15(19) ?
    O3 V3 O11 P2 . . . . 116.7(2) ?
    O13 V3 O11 P2 . . . . -50.7(4) ?
    O8 V3 O11 P2 . . . . 15.9(2) ?
    O15 V3 O11 P2 1_655 . . . -142.4(2) ?
    O16 V3 O11 P2 . . . . -63.3(2) ?
    O11 P2 O12 V4 . . . 2_645 -81.1(2) ?
    O7 P2 O12 V4 . . . 2_645 157.06(19) ?
    O10 P2 O12 V4 . . . 2_645 37.3(3) ?
    O1 V2 O13 V3 . . . . 85.66(14) ?
    O8 V2 O13 V3 . . . . -14.73(11) ?
    O9 V2 O13 V3 . . . . -84.0(3) ?
    O10 V2 O13 V3 2_655 . . . -176.74(12) ?
    O6 V2 O13 V3 . . . . -95.89(11) ?
    O1 V2 O13 V4 . . . . -172.29(11) ?
    O8 V2 O13 V4 . . . . 87.33(11) ?
    O9 V2 O13 V4 . . . . 18.0(3) ?
    O10 V2 O13 V4 2_655 . . . -74.69(10) ?
    O6 V2 O13 V4 . . . . 6.16(8) ?
    O3 V3 O13 V2 . . . . -84.30(14) ?
    O8 V3 O13 V2 . . . . 14.72(11) ?
    O15 V3 O13 V2 1_655 . . . 175.22(12) ?
    O11 V3 O13 V2 . . . . 83.1(3) ?
    O16 V3 O13 V2 . . . . 95.61(11) ?
    O3 V3 O13 V4 . . . . 173.31(11) ?
    O8 V3 O13 V4 . . . . -87.67(10) ?
    O15 V3 O13 V4 1_655 . . . 72.83(11) ?
    O11 V3 O13 V4 . . . . -19.3(3) ?
    O16 V3 O13 V4 . . . . -6.78(8) ?
    O16 V4 O13 V2 . . . . -91.04(12) ?
    O6 V4 O13 V2 . . . . -7.98(11) ?
    O14 V4 O13 V2 1_655 . . . 176.74(12) ?
    O12 V4 O13 V2 2_655 . . . 83.71(11) ?
    O16 V4 O13 V3 . . . . 9.03(11) ?
    O6 V4 O13 V3 . . . . 92.09(11) ?
    O14 V4 O13 V3 1_655 . . . -83.19(11) ?
    O12 V4 O13 V3 2_655 . . . -176.22(12) ?
    O15 P1 O14 V4 . . . 1_455 -13.6(3) ?
    O4 P1 O14 V4 . . . 1_455 106.2(2) ?
    O9 P1 O14 V4 . . . 1_455 -132.5(2) ?
    O4 P1 O15 V3 . . . 1_455 -129.8(2) ?
    O14 P1 O15 V3 . . . 1_455 -8.3(3) ?
    O9 P1 O15 V3 . . . 1_455 109.6(2) ?
    O5 V4 O16 V1 . . . . -83.47(14) ?
    O6 V4 O16 V1 . . . . 17.59(11) ?
    O14 V4 O16 V1 1_655 . . . 175.38(12) ?
    O12 V4 O16 V1 2_655 . . . 83.4(3) ?
    O13 V4 O16 V1 . . . . 96.29(11) ?
    O5 V4 O16 V3 . . . . 173.38(11) ?
    O6 V4 O16 V3 . . . . -85.56(11) ?
    O14 V4 O16 V3 1_655 . . . 72.23(11) ?
    O12 V4 O16 V3 2_655 . . . -19.7(3) ?
    O13 V4 O16 V3 . . . . -6.86(8) ?
    O2 V1 O16 V4 . . . . 81.73(13) ?
    O6 V1 O16 V4 . . . . -17.64(11) ?
    O4 V1 O16 V4 . . . . -84.0(3) ?
    O7 V1 O16 V4 . . . . -177.70(12) ?
    O8 V1 O16 V4 . . . . -96.79(11) ?
    O2 V1 O16 V3 . . . . -175.60(11) ?
    O6 V1 O16 V3 . . . . 85.03(11) ?
    O4 V1 O16 V3 . . . . 18.7(3) ?
    O7 V1 O16 V3 . . . . -75.03(11) ?
    O8 V1 O16 V3 . . . . 5.88(8) ?
    O13 V3 O16 V4 . . . . 9.06(11) ?
    O8 V3 O16 V4 . . . . 91.79(11) ?
    O15 V3 O16 V4 1_655 . . . -82.19(11) ?
    O11 V3 O16 V4 . . . . -176.21(12) ?
    O13 V3 O16 V1 . . . . -90.50(12) ?
    O8 V3 O16 V1 . . . . -7.77(11) ?
    O15 V3 O16 V1 1_655 . . . 178.25(12) ?
    O11 V3 O16 V1 . . . . 84.23(11) ?
    C5 N1 C1 C2 . . . . -0.2(6) ?
    N1 C1 C2 C3 . . . . -1.5(6) ?
    C8 N2 C3 C4 . . . . -6.6(6) ?
    C8 N2 C3 C2 . . . . 175.7(4) ?
    C1 C2 C3 N2 . . . . -179.2(4) ?
    C1 C2 C3 C4 . . . . 3.0(5) ?
    N2 C3 C4 C5 . . . . 179.5(4) ?
    C2 C3 C4 C5 . . . . -2.8(6) ?
    C1 N1 C5 C4 . . . . 0.3(6) ?
    C3 C4 C5 N1 . . . . 1.2(6) ?
    C10 N3 C6 C7 . . . . 1.8(6) ?
    N3 C6 C7 C8 . . . . 0.9(6) ?
    C3 N2 C8 C9 . . . . 141.3(4) ?
    C3 N2 C8 C7 . . . . -38.6(6) ?
    C6 C7 C8 C9 . . . . -4.0(5) ?
    C6 C7 C8 N2 . . . . 175.9(3) ?
    N2 C8 C9 C10 . . . . -175.4(3) ?
    C7 C8 C9 C10 . . . . 4.5(5) ?
    C6 N3 C10 C9 . . . . -1.3(5) ?
    C8 C9 C10 N3 . . . . -1.9(5) ?
loop_
    _geom_hbond_atom_site_label_D
    _geom_hbond_atom_site_label_H
    _geom_hbond_atom_site_label_A
    _geom_hbond_site_symmetry_A
    _geom_hbond_distance_DH
    _geom_hbond_distance_HA
    _geom_hbond_distance_DA
    _geom_hbond_angle_DHA
    _geom_hbond_publ_flag
    N1 H1N O10 . 0.93(4) 2.14(4) 2.885(4) 136(4) y
    N1 H1N O9 2_645 0.93(4) 2.45(4) 3.018(5) 119(4) y
    N2 H2N O2 3_765 0.862(19) 2.35(2) 3.195(4) 166(4) y
    N3 H3N O8 4_765 0.90(5) 2.02(5) 2.902(4) 164(4) y
data_global
_journal_date_recd_electronic     2008-11-07
_journal_date_accepted     2008-11-17
_journal_name_full     'Acta Crystallographica, Section E'
_journal_year     2008
_journal_volume     64
_journal_issue     12
_journal_page_first     m1602
_journal_page_last     m1602
_journal_paper_category     QM
_journal_coeditor_code     TK2326
_publ_contact_author_name     'Robert L. LaDuca'
_publ_contact_author_address
;
Lyman Briggs College
Department of Chemistry
E-30 Holmes Hall
Michigan State University
East Lansing, MI 48825, USA
;
_publ_contact_author_email     laduca@msu.edu
_publ_contact_author_fax     517-432-2758
_publ_contact_author_phone     517-432-2268
_publ_section_title
;\
Poly[4,4'-iminodipyridinium
[tetra-\m~3~-oxido-tetraoxidodi-\m~4~-phosphato-\
\k^4^<i>O</i>:<i>O</i>':<i>O</i>'':<i>O</i>'''-tetravanadium(V)]]
;
loop_
    _publ_author_name
    _publ_author_footnote
    _publ_author_address
    'Farnum, Gregory A.' .
;
Lyman Briggs College
Department of Chemistry
Michigan State University
East Lansing, MI 48825
USA
;
    'LaDuca, Robert L.' .
;
Lyman Briggs College
Department of Chemistry
Michigan State University
East Lansing, MI 48825
USA
;
