# Supplementary material for: Poly[4,4′-imino­dipyridinium [tetra-μ3-oxido-tetra­oxido-di-μ4-phosphato-κ4 O:O′:O′′:O′′′-tetra­vanadium(V)]]
Source: Acta Crystallogr Sect E Struct Rep Online. 2008 Nov 22;64(Pt 12):m1602. doi: 10.1107/S1600536808038348 (PMC2959979; doi:10.1107/S1600536808038348)
Supplement: Supplementary file 2 [file e-64-m1602-Isup2.hkl]

# 
# h,k,l, Fc-squared, Fo-squared, sigma(Fo-squared) and status flag 
# 
data_I
_shelx_title ' mono in P2(1)/n' 
_shelx_refln_list_code          4 
_shelx_F_calc_maximum      418.87 
_exptl_crystal_F_000      1368.00 
_reflns_d_resolution_high  0.7515 
 
loop_ 
 _symmetry_equiv_pos_as_xyz 
 'x, y, z' 
 '-x+1/2, y+1/2, -z+1/2' 
 '-x, -y, -z' 
 'x-1/2, -y-1/2, z-1/2' 
 
_cell_length_a     7.4431 
_cell_length_b    14.5237 
_cell_length_c    18.8249 
_cell_angle_alpha  90.000 
_cell_angle_beta   94.363 
_cell_angle_gamma  90.000 
 
_shelx_F_squared_multiplier     1.000 
 
loop_ 
 _refln_index_h 
 _refln_index_k 
 _refln_index_l 
 _refln_F_squared_calc 
 _refln_F_squared_meas 
 _refln_F_squared_sigma 
 _refln_observed_status 
   2   0   0    11570.90    11267.05    224.26 o 
   4   0   0   106328.23   106946.80   2027.14 o 
   6   0   0     3469.78     3682.10    119.78 o 
   8   0   0     6414.16     6193.17    451.29 o 
   1   1   0      913.25      733.92     13.23 o 
   2   1   0      245.40      249.87     11.93 o 
   3   1   0    13156.71    12740.23    178.83 o 
   4   1   0     1486.67     1509.96     49.33 o 
   5   1   0     6155.33     6271.09     99.62 o 
   6   1   0     1827.81     1769.53     54.83 o 
   7   1   0     3086.04     3329.86     91.10 o 
   8   1   0      196.22      954.62    110.13 o 
   9   1   0       93.50      157.50     75.05 o 
   0   2   0    18205.04    24748.65    481.07 o 
   1   2   0     2374.29     2405.69     50.62 o 
   2   2   0     1106.07     1147.75     43.81 o 
   3   2   0      955.22     1874.09     55.13 o 
   4   2   0    31914.44    31341.92    399.53 o 
   5   2   0     2748.10     2657.21     52.43 o 
   6   2   0       11.54       19.37     25.02 o 
   7   2   0       15.74      -30.85     30.85 o 
   8   2   0     2769.07     2823.37    141.40 o 
   9   2   0      379.20      346.66     79.45 o 
   1   3   0     6175.63     6415.32    119.71 o 
   2   3   0       70.98       42.73      9.38 o 
   3   3   0     6979.85     6584.02     91.71 o 
   4   3   0     1850.58     1967.95     37.50 o 
   5   3   0     2356.03     2170.27     46.87 o 
   6   3   0     2217.17     2344.07    109.52 o 
   7   3   0       27.16      -24.72     38.19 o 
   8   3   0     2611.24     2548.36     98.71 o 
   9   3   0      640.31      635.81     88.10 o 
   0   4   0    17536.06    22640.29    435.54 o 
   1   4   0      193.47      162.83     10.47 o 
   2   4   0    22162.45    22450.80    452.10 o 
   3   4   0     1985.70     1999.77     40.89 o 
   4   4   0      831.32      730.09     26.02 o 
   5   4   0     4512.92     4400.33     85.12 o 
   6   4   0        9.30       72.36     31.36 o 
   7   4   0     1519.06     1497.13     72.16 o 
   8   4   0     1548.46     1489.68     82.53 o 
   9   4   0     1084.58     1232.03    156.22 o 
   1   5   0    41760.12    44683.86    604.64 o 
   2   5   0      296.89      234.23     18.53 o 
   3   5   0     7130.13     7297.72    116.00 o 
   4   5   0     2129.25     1889.09     42.10 o 
   5   5   0     2116.21     2112.12     66.78 o 
   6   5   0        8.52       25.21     34.76 o 
   7   5   0     1345.39     1226.04     69.71 o 
   8   5   0     3557.80     3463.12    121.99 o 
   9   5   0      847.48      949.04     83.58 o 
   0   6   0    18780.47    21408.84    416.78 o 
   1   6   0       42.95       33.35     11.36 o 
   2   6   0      152.01      210.55     21.18 o 
   3   6   0      701.05      776.01     30.98 o 
   4   6   0     9711.39     8924.71    218.58 o 
   5   6   0       66.50       33.39     27.02 o 
   6   6   0      979.88     1083.91     53.56 o 
   7   6   0     3074.75     3250.99    109.91 o 
   8   6   0      438.12      554.45     66.16 o 
   9   6   0       14.80       56.00    103.04 o 
   1   7   0     1780.15     1770.07     37.65 o 
   2   7   0      665.07      791.76     28.80 o 
   3   7   0      704.11      920.28     35.16 o 
   4   7   0     6007.77     6145.65    153.50 o 
   5   7   0     3507.84     3472.83     91.61 o 
   6   7   0        0.28       -1.57     33.05 o 
   7   7   0     2989.53     2998.59    106.76 o 
   8   7   0     1078.89     1207.89     82.38 o 
   9   7   0     2588.33     2614.18    214.98 o 
   0   8   0    38904.73    47113.58    906.80 o 
   1   8   0      392.85      452.34     21.46 o 
   2   8   0     3604.04     3689.55    103.24 o 
   3   8   0      479.18      660.91     44.82 o 
   4   8   0    41940.70    41531.24    943.99 o 
   5   8   0       64.12       58.51     31.28 o 
   6   8   0     3810.03     3651.56     99.68 o 
   7   8   0     3513.59     3355.53    115.79 o 
   8   8   0       56.42      136.16     60.90 o 
   1   9   0    12715.65    13226.68    208.22 o 
   2   9   0      122.77      171.10     23.76 o 
   3   9   0     1507.33     1410.31     46.41 o 
   4   9   0     6289.99     6464.32    139.88 o 
   5   9   0     7438.32     7055.89    153.77 o 
   6   9   0      153.21      161.88     41.22 o 
   7   9   0     3000.19     3174.01    115.42 o 
   8   9   0     3268.57     2986.98    142.96 o 
   0  10   0      800.34      819.93     53.64 o 
   1  10   0      150.33      152.90     22.87 o 
   2  10   0     3237.24     3339.83     70.30 o 
   3  10   0      166.46      508.61     33.89 o 
   4  10   0      671.97      719.05     46.33 o 
   5  10   0       27.19       24.22     35.37 o 
   6  10   0     4104.47     3984.20    109.81 o 
   7  10   0      131.17      136.97     75.24 o 
   1  11   0    12376.60    12908.83    208.28 o 
   2  11   0        1.29       44.78     30.33 o 
   3  11   0    10007.06     9872.02    178.74 o 
   4  11   0       26.01       17.15     32.95 o 
   5  11   0     6048.02     6414.24    148.03 o 
   6  11   0        2.89       21.29     49.92 o 
   7  11   0      714.98      602.99    132.50 o 
   0  12   0      428.60      516.42     82.12 o 
   1  12   0        1.72       15.17     27.36 o 
   2  12   0     1824.70     1794.87     58.77 o 
   3  12   0        0.22       -9.97     28.36 o 
   4  12   0     8172.65     7967.73    173.04 o 
   5  12   0      406.29      443.98     50.23 o 
   6  12   0     3535.61     3460.51    180.96 o 
   7  12   0        0.44       -5.70     95.69 o 
   1  13   0     4118.08     4302.21    107.61 o 
   2  13   0       17.37       24.19     37.21 o 
   3  13   0     1242.29     1405.88     57.48 o 
   4  13   0      109.57      127.95     40.55 o 
   5  13   0     4578.59     4518.73    202.05 o 
   6  13   0       94.18      165.47     64.85 o 
   0  14   0     2826.78     3143.85    122.02 o 
   1  14   0      161.37      161.47     41.20 o 
   2  14   0       66.17      102.53     38.58 o 
   3  14   0       24.63       63.42     51.14 o 
   4  14   0      879.08      993.90     73.66 o 
   5  14   0        4.06       15.17     60.17 o 
   6  14   0       80.01      102.74     77.57 o 
   1  15   0      841.05      805.95     58.73 o 
   2  15   0      141.03       36.47     49.74 o 
   3  15   0      956.33     1028.81     88.58 o 
   4  15   0     1414.83     1448.94    103.84 o 
   5  15   0       50.11      113.86     63.58 o 
   0  16   0       63.27       49.01     77.99 o 
   1  16   0       25.08       19.24     54.74 o 
   2  16   0     1997.70     1946.79     92.25 o 
   3  16   0       48.62      207.70     69.55 o 
   4  16   0     5507.93     5151.91    277.49 o 
   5  16   0       27.02     -149.34    149.34 o 
   1  17   0     6149.44     5949.16    189.98 o 
   2  17   0        1.45      121.51     62.53 o 
   3  17   0     1351.29     1291.84    107.98 o 
   4  17   0     1122.84     1106.72    147.69 o 
   0  18   0     1333.63     1657.45    185.44 o 
   1  18   0        5.80      -71.08     78.27 o 
   2  18   0      617.72      499.64    104.88 o 
   3  18   0      557.34      596.92    302.77 o 
  -9   0   1     2035.23     2115.31    203.49 o 
  -7   0   1    14481.42    15017.50    379.00 o 
  -5   0   1    10863.08    10551.69    263.16 o 
  -3   0   1    98480.86    99849.62   1881.42 o 
  -1   0   1    71699.71    67281.95   1509.59 o 
   1   0   1    26853.44    28020.29    533.51 o 
   3   0   1    31130.38    30180.76    530.52 o 
   5   0   1     2414.99     2451.64     69.60 o 
   7   0   1     4845.56     4834.55    182.14 o 
   9   0   1       14.21      183.80    111.59 o 
  -9   1   1      441.24      500.35     76.98 o 
  -8   1   1    28590.72    28319.69    584.14 o 
  -7   1   1      122.22      139.91     40.98 o 
  -6   1   1     2054.79     2122.36     60.50 o 
  -5   1   1      122.79       92.43     18.66 o 
  -4   1   1    28362.78    27745.31    353.75 o 
  -3   1   1      584.78      881.49     55.57 o 
  -2   1   1        0.16       -6.36      6.36 o 
  -1   1   1       38.45       56.36      6.00 o 
   0   1   1        4.86       -4.59      4.59 o 
   1   1   1      941.98      936.11     20.08 o 
   2   1   1      200.82      213.84     12.03 o 
   3   1   1     1874.08     2019.87     44.56 o 
   4   1   1    16381.75    15843.42    223.12 o 
   5   1   1     2290.69     2306.89     48.03 o 
   6   1   1       66.14       73.36     25.73 o 
   7   1   1      451.10      466.37     44.73 o 
   8   1   1     6905.20     6869.28    174.14 o 
   9   1   1     3970.37     3909.39    150.64 o 
  -9   2   1      160.52      157.85     71.85 o 
  -8   2   1      317.76      473.75     57.56 o 
  -7   2   1       18.56      -21.61     38.47 o 
  -6   2   1      524.09      573.91     36.63 o 
  -5   2   1    15959.12    15335.58    218.46 o 
  -4   2   1       69.54       61.43     25.35 o 
  -3   2   1    28794.29    26634.50    375.24 o 
  -2   2   1    11850.66    11602.79    161.62 o 
  -1   2   1     4652.57     4446.97     73.77 o 
   0   2   1        5.83       -0.80      4.72 o 
   1   2   1     6442.84     7004.79     96.01 o 
   2   2   1    40083.52    39527.13    533.06 o 
   3   2   1    19228.61    18131.53    251.10 o 
   4   2   1     2781.18     2866.58     64.60 o 
   5   2   1     6875.44     7002.95    110.00 o 
   6   2   1     3143.24     3042.05     81.24 o 
   7   2   1     3334.83     3136.60     88.54 o 
   8   2   1      694.35      709.03     78.54 o 
   9   2   1     1588.30     1670.14    104.82 o 
  -9   3   1     1324.99     1473.44     95.93 o 
  -8   3   1       73.45       23.47     50.03 o 
  -7   3   1      435.85      403.08     48.18 o 
  -6   3   1     6744.19     6823.13    147.50 o 
  -5   3   1       41.04       61.89     19.31 o 
  -4   3   1      628.43      628.45     23.59 o 
  -3   3   1      634.91     1055.38     50.57 o 
  -2   3   1    13161.65    13113.04    213.21 o 
  -1   3   1     1434.26     1437.13     30.99 o 
   0   3   1       33.04       27.80      8.21 o 
   1   3   1     1407.86     1517.27     36.27 o 
   2   3   1     2478.14     2278.94     36.73 o 
   3   3   1      723.52      687.61     20.95 o 
   4   3   1     1009.56     1045.45     27.15 o 
   5   3   1     6408.35     6119.41     98.57 o 
   6   3   1        4.13       -6.81     34.44 o 
   7   3   1     2395.59     2264.44     86.21 o 
   8   3   1     1121.99     1042.11     73.70 o 
   9   3   1     4142.95     4110.68    158.17 o 
  -9   4   1     3421.22     3211.93    148.51 o 
  -8   4   1        0.49      136.65     53.83 o 
  -7   4   1       36.28       41.78     40.85 o 
  -6   4   1      159.52      180.42     36.76 o 
  -5   4   1     5030.70     5076.92     93.59 o 
  -4   4   1        1.59       -1.80     13.64 o 
  -3   4   1      707.12      769.70     23.64 o 
  -2   4   1      184.49      329.02     18.87 o 
  -1   4   1      244.08      258.99     13.70 o 
   0   4   1       24.15       25.12      8.31 o 
   1   4   1     1188.33     1141.58     24.11 o 
   2   4   1       22.73       39.47     11.21 o 
   3   4   1     1239.19     1367.51     34.04 o 
   4   4   1     1252.71     1308.25     31.05 o 
   5   4   1      436.02      448.54     36.49 o 
   6   4   1     2206.33     2171.95     88.12 o 
   7   4   1       61.46       68.26     41.87 o 
   8   4   1      734.31      818.60     83.85 o 
   9   4   1      483.17      418.57    108.28 o 
  -9   5   1      885.31      845.48     82.61 o 
  -8   5   1      541.94      658.93     66.27 o 
  -7   5   1       34.18       13.77     41.44 o 
  -6   5   1     1120.12     1107.08     53.95 o 
  -5   5   1        1.71        3.63     25.74 o 
  -4   5   1     7597.84     7338.48    183.23 o 
  -3   5   1      809.85     1111.26     39.57 o 
  -2   5   1     5297.49     5144.41    103.36 o 
  -1   5   1    10795.62    11808.81    166.70 o 
   0   5   1       18.39       14.79      9.45 o 
   1   5   1    11019.37    12199.12    171.52 o 
   2   5   1       90.43       27.48     10.86 o 
   3   5   1      218.93      397.72     29.03 o 
   4   5   1     4428.23     4083.26     93.40 o 
   5   5   1     4903.22     4712.42     94.86 o 
   6   5   1     1603.73     1653.06     67.17 o 
   7   5   1       16.77       33.80     41.49 o 
   8   5   1      145.57      285.20     57.56 o 
   9   5   1     5628.91     5380.13    267.09 o 
  -9   6   1      506.98      517.50    210.05 o 
  -8   6   1      352.83      391.98     66.32 o 
  -7   6   1     9007.49     9078.93    219.41 o 
  -6   6   1      718.55      688.66     67.27 o 
  -5   6   1     3847.95     3742.65     91.87 o 
  -4   6   1      495.78      611.54     30.51 o 
  -3   6   1     1330.26     1245.92     37.30 o 
  -2   6   1     1603.22     1609.58     49.11 o 
  -1   6   1    11572.16    11140.25    159.20 o 
   0   6   1      268.56      350.53     19.62 o 
   1   6   1    14536.38    14701.93    206.35 o 
   2   6   1     6102.04     6112.50     95.29 o 
   3   6   1      383.85      524.91     36.10 o 
   4   6   1     4710.28     4700.31     92.18 o 
   5   6   1     8872.14     8855.58    177.23 o 
   6   6   1     1490.86     1499.34     59.34 o 
   7   6   1     6006.10     5843.53    158.74 o 
   8   6   1     3761.68     3755.52    127.15 o 
   9   6   1      247.27      166.81    178.05 o 
  -9   7   1      128.74      292.11    134.57 o 
  -8   7   1     5437.80     4972.23    152.90 o 
  -7   7   1      320.04      357.63     53.63 o 
  -6   7   1     1532.22     1488.95     62.68 o 
  -5   7   1      269.40      221.88     33.17 o 
  -4   7   1    13445.00    13316.50    250.32 o 
  -3   7   1     3159.04     3418.51     71.29 o 
  -2   7   1      551.88      550.03     25.04 o 
  -1   7   1     3509.84     3641.92     62.11 o 
   0   7   1      183.28      187.82     20.86 o 
   1   7   1    11220.82    12036.38    180.34 o 
   2   7   1     2545.86     2635.74     49.20 o 
   3   7   1    24936.24    25340.09    376.14 o 
   4   7   1     6654.09     6325.49    119.20 o 
   5   7   1     8024.04     7730.15    160.48 o 
   6   7   1      237.03      245.56     38.13 o 
   7   7   1     2015.43     2106.54     88.40 o 
   8   7   1     1805.45     1728.50     90.77 o 
   9   7   1      732.95      930.47    196.93 o 
  -8   8   1      653.62      724.40     94.75 o 
  -7   8   1       14.87       69.37     52.15 o 
  -6   8   1       81.49       51.26     36.72 o 
  -5   8   1     4617.37     4743.81    150.44 o 
  -4   8   1      291.52      440.28     87.30 o 
  -3   8   1     2129.16     2023.44     49.63 o 
  -2   8   1      313.70      285.82     22.65 o 
  -1   8   1     7611.56     7676.09    117.37 o 
   0   8   1      227.00      290.97     19.08 o 
   1   8   1     6200.44     6570.72    102.61 o 
   2   8   1      319.05      265.79     21.15 o 
   3   8   1     1453.00     1523.29     45.40 o 
   4   8   1     3943.77     4068.42     92.51 o 
   5   8   1     3220.91     3040.26     90.20 o 
   6   8   1      362.80      410.91     44.90 o 
   7   8   1      241.95      300.01     55.88 o 
   8   8   1     8101.28     7609.17    244.14 o 
  -8   9   1     1194.97     1171.86     89.62 o 
  -7   9   1       77.15      139.69     55.80 o 
  -6   9   1      640.34      671.35     51.53 o 
  -5   9   1      202.63      264.17     37.67 o 
  -4   9   1     1948.79     2026.23     65.76 o 
  -3   9   1      748.25      826.52     34.71 o 
  -2   9   1    19833.34    20367.06    310.22 o 
  -1   9   1     2765.42     2975.33     62.82 o 
   0   9   1       37.94       32.01     16.59 o 
   1   9   1     4902.90     5324.81     95.25 o 
   2   9   1    17576.99    18000.41    275.66 o 
   3   9   1     4130.49     4323.40     90.04 o 
   4   9   1     7634.92     7573.42    141.14 o 
   5   9   1      612.08      662.38     46.92 o 
   6   9   1       83.85       96.05     40.10 o 
   7   9   1     4189.11     3894.46    153.01 o 
   8   9   1        1.57      297.39    190.00 o 
  -7  10   1       17.30       49.42     56.17 o 
  -6  10   1       13.72       15.22     39.19 o 
  -5  10   1      166.98      160.41     38.46 o 
  -4  10   1      485.70      535.32     51.99 o 
  -3  10   1     8688.29     8509.56    155.61 o 
  -2  10   1        4.57       11.34     21.24 o 
  -1  10   1     2598.36     2630.21     60.60 o 
   0  10   1       56.02       56.96     20.18 o 
   1  10   1     5526.48     5845.11    105.50 o 
   2  10   1       53.54       36.27     23.53 o 
   3  10   1     8249.57     8499.35    165.43 o 
   4  10   1     1292.76     1341.20     56.50 o 
   5  10   1       31.03        9.96     36.02 o 
   6  10   1       30.86       63.53     47.68 o 
   7  10   1        1.64       19.81     65.98 o 
  -7  11   1       16.91       21.84    104.32 o 
  -6  11   1     3149.49     2877.88     93.31 o 
  -5  11   1       15.62       16.33     37.81 o 
  -4  11   1      520.20      543.56     45.67 o 
  -3  11   1      383.21      905.38     71.55 o 
  -2  11   1     7601.09     7657.60    134.43 o 
  -1  11   1      248.25      267.07     27.52 o 
   0  11   1        4.61       17.02     25.07 o 
   1  11   1       51.05       89.47     23.64 o 
   2  11   1     3706.50     3796.55     85.38 o 
   3  11   1      235.01      218.18     31.05 o 
   4  11   1     2617.08     2576.84     80.12 o 
   5  11   1     1221.91     1268.95     70.97 o 
   6  11   1       96.14       92.61     53.30 o 
   7  11   1        1.32      -35.33     59.45 o 
  -7  12   1      454.08      454.53     87.01 o 
  -6  12   1       22.73       60.21     49.37 o 
  -5  12   1     6326.74     6211.58    147.77 o 
  -4  12   1      807.04     1002.20     79.38 o 
  -3  12   1       26.20       84.94     30.16 o 
  -2  12   1      695.75      691.76     42.00 o 
  -1  12   1     1488.16     1518.85     56.01 o 
   0  12   1       78.64       95.76     28.58 o 
   1  12   1      281.61      281.01     36.65 o 
   2  12   1     3077.92     3063.23     77.40 o 
   3  12   1      217.91      292.57     35.54 o 
   4  12   1      112.81      156.51     45.58 o 
   5  12   1      438.80      520.11     59.70 o 
   6  12   1       60.79       46.57     56.14 o 
   7  12   1      810.57      707.95     91.59 o 
  -6  13   1       16.77      125.57     61.57 o 
  -5  13   1       45.93       54.59     49.35 o 
  -4  13   1      171.99      181.58     43.25 o 
  -3  13   1      900.00      932.27     56.31 o 
  -2  13   1     2866.83     3064.87     88.56 o 
  -1  13   1      172.27      214.20     35.31 o 
   0  13   1       77.19       79.16     31.97 o 
   1  13   1        3.27       20.01     34.49 o 
   2  13   1     2116.95     2356.38     77.44 o 
   3  13   1      427.66      570.75     48.58 o 
   4  13   1      270.83      244.97     51.06 o 
   5  13   1     1468.31     1540.75     85.17 o 
   6  13   1       16.41       81.80     61.77 o 
  -6  14   1        0.12        0.84     66.43 o 
  -5  14   1      116.21      131.79     58.81 o 
  -4  14   1        0.09       18.17     45.19 o 
  -3  14   1      245.02      254.22     50.72 o 
  -2  14   1       12.44      -36.51     37.15 o 
  -1  14   1     7451.96     7393.53    166.14 o 
   0  14   1       43.36       -0.10     38.36 o 
   1  14   1     9626.11     9465.42    197.03 o 
   2  14   1        2.01       27.93     41.40 o 
   3  14   1     3523.16     3343.43    120.80 o 
   4  14   1      886.71      944.22     71.83 o 
   5  14   1       63.80       92.82     59.32 o 
   6  14   1        3.28       87.29     74.02 o 
  -5  15   1       71.24       85.11     62.67 o 
  -4  15   1      125.25      116.44     57.96 o 
  -3  15   1      247.16      256.25     55.96 o 
  -2  15   1      116.48       -5.26     43.18 o 
  -1  15   1      921.51     1022.05     73.98 o 
   0  15   1       46.80       48.83     46.67 o 
   1  15   1     2229.37     2094.53     89.16 o 
   2  15   1      109.77      121.77     49.47 o 
   3  15   1     1633.05     1593.85     97.54 o 
   4  15   1      212.66      299.31     72.22 o 
   5  15   1      796.10      954.12     85.21 o 
  -5  16   1      285.66      185.44    164.10 o 
  -4  16   1       59.48       68.83     73.12 o 
  -3  16   1     2463.67     2445.28    124.52 o 
  -2  16   1      593.67      577.63     65.08 o 
  -1  16   1     1889.70     1816.94     88.16 o 
   0  16   1      102.62      109.53     60.23 o 
   1  16   1      697.97      749.51     66.97 o 
   2  16   1      824.34      892.14     72.05 o 
   3  16   1     4155.23     4062.40    213.32 o 
   4  16   1     2318.91     1969.56    120.48 o 
  -4  17   1     1196.32     1270.50    231.39 o 
  -3  17   1       22.16      113.66     73.77 o 
  -2  17   1     4679.30     4362.20    157.34 o 
  -1  17   1      732.23      774.57    154.26 o 
   0  17   1       78.82       83.60     67.95 o 
   1  17   1      553.31      583.16     79.81 o 
   2  17   1     2850.31     2777.07    113.96 o 
   3  17   1     1197.80     1411.00    108.88 o 
   4  17   1      967.99     1166.78    193.64 o 
  -1  18   1     4619.83     4430.11    378.26 o 
   0  18   1       32.72       32.24    112.41 o 
   1  18   1     5302.26     4883.18    236.08 o 
   2  18   1      382.58      474.63    211.66 o 
   3  18   1        2.99      -64.09    112.40 o 
  -8   0   2    18430.59    18179.14    459.19 o 
  -6   0   2     4128.59     4079.20    148.25 o 
  -4   0   2    90903.51    89921.52   1487.90 o 
  -2   0   2    11573.32    10806.49    212.13 o 
   0   0   2   175452.47   159736.11   3997.53 o 
   2   0   2     6780.67     6546.51    134.02 o 
   4   0   2     3306.83     3195.96    130.75 o 
   6   0   2     1174.57     1299.13     67.82 o 
   8   0   2      573.72      575.67     85.14 o 
  -9   1   2      221.75      231.52    105.85 o 
  -8   1   2      220.79     1184.81    121.75 o 
  -7   1   2     8283.37     8375.95    163.94 o 
  -6   1   2      654.47      707.68     39.01 o 
  -5   1   2     5044.57     5002.92    100.57 o 
  -4   1   2      430.94      485.07     34.13 o 
  -3   1   2     8763.06     8187.06    118.13 o 
  -2   1   2     3653.70     3404.95     59.47 o 
  -1   1   2     3649.14     3242.72     51.77 o 
   0   1   2        2.03        7.18      4.37 o 
   1   1   2     4358.73     3890.67     56.98 o 
   2   1   2    16537.81    16402.88    225.55 o 
   3   1   2       23.39       52.94     11.34 o 
   4   1   2        5.06        5.58     13.40 o 
   5   1   2     4139.33     4115.33     72.12 o 
   6   1   2     1075.80     1061.19     42.07 o 
   7   1   2     1769.47     1626.44     90.29 o 
   8   1   2     2795.91     2913.45    165.57 o 
   9   1   2        0.08       93.34     68.40 o 
  -9   2   2       26.44      -77.69     77.69 o 
  -8   2   2     3204.60     3121.04    108.68 o 
  -7   2   2        3.09        0.34     34.05 o 
  -6   2   2      154.13      145.77     27.53 o 
  -5   2   2     2921.11     2777.91     66.27 o 
  -4   2   2    27759.98    26411.18    393.94 o 
  -3   2   2     5871.40     6479.50     96.02 o 
  -2   2   2      123.63       49.45     17.21 o 
  -1   2   2    27750.61    28892.95    411.64 o 
   0   2   2    74580.38    81300.41   1183.45 o 
   1   2   2    15489.29    16096.30    232.12 o 
   2   2   2      582.23      627.00     19.65 o 
   3   2   2     9347.69     8949.16    129.82 o 
   4   2   2      262.23      233.25     21.34 o 
   5   2   2    13432.29    13489.39    196.83 o 
   6   2   2        2.81      -25.07     25.07 o 
   7   2   2      891.41      849.90     52.08 o 
   8   2   2      669.05      778.80     75.69 o 
   9   2   2     1630.83     1793.89    114.59 o 
  -9   3   2     1763.27     1829.61    124.07 o 
  -8   3   2      247.09      160.46     52.10 o 
  -7   3   2        4.10       -2.29     37.42 o 
  -6   3   2     1288.87     1350.87     55.51 o 
  -5   3   2      566.48      649.18     29.80 o 
  -4   3   2     1577.84     1580.02     33.09 o 
  -3   3   2      969.40      833.19     22.45 o 
  -2   3   2     1053.35      896.70     28.85 o 
  -1   3   2     8669.26     9532.88    152.27 o 
   0   3   2      698.95      814.23     18.83 o 
   1   3   2     3423.49     3576.85     50.89 o 
   2   3   2      635.31      572.09     23.34 o 
   3   3   2      449.21      808.64     29.00 o 
   4   3   2      197.79      174.62     16.90 o 
   5   3   2      249.89      236.77     19.26 o 
   6   3   2     6923.88     6990.50    149.20 o 
   7   3   2      887.89      947.81     61.36 o 
   8   3   2       59.54       12.70     86.54 o 
   9   3   2     1714.69     1874.41    111.63 o 
  -9   4   2        2.80       19.31     62.89 o 
  -8   4   2     5358.91     5099.60    224.55 o 
  -7   4   2      155.72      135.70     42.77 o 
  -6   4   2       88.47       62.37     32.06 o 
  -5   4   2     3066.49     3071.32     64.92 o 
  -4   4   2     6794.92     6980.76    106.68 o 
  -3   4   2     5045.09     4791.28     76.03 o 
  -2   4   2     9684.94     9410.35    154.16 o 
  -1   4   2    27046.97    28119.39    409.49 o 
   0   4   2     4872.49     4971.18     74.21 o 
   1   4   2    46090.61    47221.97    657.06 o 
   2   4   2     3500.35     3370.05     54.15 o 
   3   4   2     9433.49     8914.56    137.01 o 
   4   4   2     3978.54     3708.26     60.38 o 
   5   4   2     7929.73     7799.10    119.23 o 
   6   4   2     1702.38     1675.33     52.87 o 
   7   4   2       18.35       73.61     68.38 o 
   8   4   2      116.28      127.96     53.49 o 
   9   4   2      273.31      446.69    115.73 o 
  -9   5   2     1632.17     1762.99    118.47 o 
  -8   5   2      387.90      335.83     59.81 o 
  -7   5   2      524.31      551.92     54.45 o 
  -6   5   2      415.82      391.16     44.30 o 
  -5   5   2     4928.65     4847.37    101.65 o 
  -4   5   2     2984.36     2727.69     95.65 o 
  -3   5   2     4594.80     4721.31     79.10 o 
  -2   5   2      282.71      426.41     21.39 o 
  -1   5   2      768.95      677.34     24.24 o 
   0   5   2    20801.22    24174.74    330.48 o 
   1   5   2      199.23      114.84     11.43 o 
   2   5   2      772.08      936.98     25.53 o 
   3   5   2        5.60       85.39     13.69 o 
   4   5   2     6767.15     6859.69    106.22 o 
   5   5   2     1789.66     1844.91     44.01 o 
   6   5   2       20.85       10.16     27.09 o 
   7   5   2      867.69      858.27     62.88 o 
   8   5   2     5073.61     4782.92    144.72 o 
   9   5   2       48.14      226.70    184.62 o 
  -9   6   2        0.48      -78.80     98.07 o 
  -8   6   2      554.59      577.88     66.53 o 
  -7   6   2      592.89      774.67     62.76 o 
  -6   6   2     3649.99     3592.83     99.40 o 
  -5   6   2        6.46      -11.41     25.68 o 
  -4   6   2     4740.59     4333.90     99.93 o 
  -3   6   2     5302.38     5378.86     99.23 o 
  -2   6   2     1571.23     1622.68     39.22 o 
  -1   6   2     1237.85     1058.45     28.84 o 
   0   6   2    40181.78    48606.68    657.62 o 
   1   6   2     1315.48     1273.50     29.27 o 
   2   6   2      392.01      378.98     19.38 o 
   3   6   2     8541.75     8012.27    112.72 o 
   4   6   2     7647.68     7580.26    124.18 o 
   5   6   2      530.86      466.15     32.27 o 
   6   6   2       37.25       45.73     33.45 o 
   7   6   2     6664.37     6439.50    169.69 o 
   8   6   2       67.08      164.70     60.05 o 
  -9   7   2     2846.50     2796.34    239.59 o 
  -8   7   2        3.37      176.03     62.06 o 
  -7   7   2     3880.32     3955.78    125.53 o 
  -6   7   2      237.19      222.52     45.07 o 
  -5   7   2      918.54      895.90     46.89 o 
  -4   7   2    18366.49    18704.12    339.18 o 
  -3   7   2      633.63     1592.51     70.33 o 
  -2   7   2      187.59      201.30     19.69 o 
  -1   7   2     4322.08     4791.39     77.27 o 
   0   7   2    78132.27    94853.10   1273.32 o 
   1   7   2     5258.24     5755.01     90.23 o 
   2   7   2      466.99      604.05     30.55 o 
   3   7   2      663.86     1503.56    131.70 o 
   4   7   2    41846.46    41768.76    652.44 o 
   5   7   2     1526.31     1438.96     56.31 o 
   6   7   2      909.76      967.28     54.30 o 
   7   7   2      321.88      364.13     55.70 o 
   8   7   2     2546.67     2646.93    129.33 o 
  -8   8   2      764.19      936.29     82.00 o 
  -7   8   2      897.80      971.85     88.69 o 
  -6   8   2     6106.40     5772.05    168.91 o 
  -5   8   2      102.26       85.61     31.57 o 
  -4   8   2    41495.55    41336.26    719.14 o 
  -3   8   2     3568.20     3778.78     74.37 o 
  -2   8   2     1955.53     1941.12     46.82 o 
  -1   8   2        1.69        7.57     16.04 o 
   0   8   2     9351.63    10823.22    159.16 o 
   1   8   2       99.53       46.12     14.76 o 
   2   8   2     1747.03     1815.17     44.17 o 
   3   8   2     5075.93     5081.07     98.83 o 
   4   8   2    13285.61    12750.83    217.85 o 
   5   8   2     4550.22     4448.79    107.97 o 
   6   8   2      295.29      259.84     41.31 o 
   7   8   2     5255.45     4934.51    174.35 o 
   8   8   2      518.96      926.53    120.14 o 
  -8   9   2      569.58      552.58     77.41 o 
  -7   9   2     3304.58     3116.81    103.94 o 
  -6   9   2      293.85      258.37     45.28 o 
  -5   9   2     4791.70     4764.56    115.70 o 
  -4   9   2     5957.07     5839.34    129.56 o 
  -3   9   2     7587.48     7835.22    134.52 o 
  -2   9   2       44.40       31.56     34.13 o 
  -1   9   2     4192.15     4474.76     84.09 o 
   0   9   2    35268.00    40172.39    551.26 o 
   1   9   2     1932.30     2071.77     57.47 o 
   2   9   2      249.58      312.44     25.91 o 
   3   9   2      402.48      654.09     34.82 o 
   4   9   2    11401.60    11441.46    199.66 o 
   5   9   2      768.30      864.23     51.11 o 
   6   9   2     3111.72     3248.62    124.83 o 
   7   9   2      128.41      105.87     73.30 o 
   8   9   2     2283.03     2033.29    149.70 o 
  -8  10   2     2293.27     2614.18    236.31 o 
  -7  10   2       86.42       25.67     53.77 o 
  -6  10   2     3351.60     3688.17    128.57 o 
  -5  10   2       18.64       32.16     35.60 o 
  -4  10   2     1010.98      929.45     50.90 o 
  -3  10   2       40.27      420.50     41.03 o 
  -2  10   2      474.04      593.41     32.03 o 
  -1  10   2      366.02      382.55     27.33 o 
   0  10   2      321.52      375.21     26.46 o 
   1  10   2        1.31       -8.79     19.45 o 
   2  10   2       45.20       48.46     23.14 o 
   3  10   2      276.74      704.33     54.31 o 
   4  10   2       14.63       45.82     26.93 o 
   5  10   2      467.59      535.76     54.44 o 
   6  10   2       67.86       32.60     49.22 o 
   7  10   2      306.56      425.09     84.32 o 
  -7  11   2     1478.39     1568.54     93.56 o 
  -6  11   2       17.70      -16.72     44.07 o 
  -5  11   2     9288.71     9253.68    196.13 o 
  -4  11   2      911.07      960.15     54.93 o 
  -3  11   2      312.17      359.89     39.24 o 
  -2  11   2      262.59      318.45     34.28 o 
  -1  11   2     7920.47     8248.63    142.30 o 
   0  11   2      422.30      425.89     33.51 o 
   1  11   2     4721.48     5036.33    114.15 o 
   2  11   2      149.46      166.50     28.41 o 
   3  11   2       44.96      168.04     30.67 o 
   4  11   2     2455.56     2476.41     77.91 o 
   5  11   2     3778.91     3822.92    120.75 o 
   6  11   2      116.78       76.67     51.77 o 
   7  11   2        3.38      -60.01     60.01 o 
  -7  12   2      126.28        4.51     76.55 o 
  -6  12   2     4147.64     4159.86    119.50 o 
  -5  12   2      481.99      478.92     50.06 o 
  -4  12   2     4344.68     4095.12    110.23 o 
  -3  12   2        0.53      -14.66     30.86 o 
  -2  12   2     3952.38     3775.77     82.56 o 
  -1  12   2       62.86       61.04     28.20 o 
   0  12   2     4820.56     5253.83    112.28 o 
   1  12   2       45.02       45.48     31.26 o 
   2  12   2      792.94      813.61     43.25 o 
   3  12   2      103.81      100.10     38.89 o 
   4  12   2      270.03      290.43     50.22 o 
   5  12   2      164.13      124.91     51.31 o 
   6  12   2     1459.30     1776.25     95.17 o 
   7  12   2      140.18       48.54     95.60 o 
  -6  13   2      143.44      107.60     65.88 o 
  -5  13   2     4344.39     4697.69    127.76 o 
  -4  13   2      381.09      358.07     47.74 o 
  -3  13   2     3215.56     3033.23     96.11 o 
  -2  13   2     1245.21     1242.30     53.45 o 
  -1  13   2     3473.99     3457.14     87.81 o 
   0  13   2     1086.48     1233.64     58.06 o 
   1  13   2     1071.05     1204.01     64.16 o 
   2  13   2     1153.80     1135.47     66.21 o 
   3  13   2       30.54      185.14     40.80 o 
   4  13   2     4715.42     4886.22    142.39 o 
   5  13   2      289.69      396.07     75.73 o 
   6  13   2     1194.98     1098.50     89.14 o 
   7  13   2      466.82      489.03    150.98 o 
  -6  14   2        3.90        2.69     73.43 o 
  -5  14   2       50.32       48.87     49.49 o 
  -4  14   2      586.86      541.97     56.01 o 
  -3  14   2      343.13      493.53     50.38 o 
  -2  14   2      949.63      948.94     57.63 o 
  -1  14   2      122.91      215.95     40.49 o 
   0  14   2       34.67      110.49     38.39 o 
   1  14   2       36.08       47.23     43.79 o 
   2  14   2       25.33       96.41     44.68 o 
   3  14   2     1742.92     1772.90     81.94 o 
   4  14   2      398.22      375.73     59.23 o 
   5  14   2     1863.53     1714.73     93.01 o 
   6  14   2      139.27      203.32     89.15 o 
  -5  15   2       46.43       18.52     62.44 o 
  -4  15   2     2398.60     2400.07     92.60 o 
  -3  15   2       29.14      117.04     52.57 o 
  -2  15   2      903.61      922.02     61.04 o 
  -1  15   2      162.80       63.87     47.28 o 
   0  15   2    16196.59    17636.09    474.20 o 
   1  15   2        1.01      -10.69     44.80 o 
   2  15   2      631.14      606.82     60.18 o 
   3  15   2       13.55       48.07     60.16 o 
   4  15   2    13534.71    12767.34    347.78 o 
   5  15   2       85.51      121.52     88.59 o 
  -5  16   2       75.40       77.13    144.41 o 
  -4  16   2     5728.16     5221.01    190.18 o 
  -3  16   2      764.85      980.85     77.61 o 
  -2  16   2     7221.15     6716.51    159.14 o 
  -1  16   2      159.54      237.72     61.66 o 
   0  16   2      427.01      434.85     71.18 o 
   1  16   2      165.17      131.79     54.19 o 
   2  16   2     3606.91     3551.88    122.53 o 
   3  16   2     3134.18     2716.20    129.66 o 
   4  16   2     1456.40     1619.04    116.60 o 
  -4  17   2     2842.86     2853.08    185.74 o 
  -3  17   2     2410.38     1959.94    139.85 o 
  -2  17   2       18.33      113.23    103.39 o 
  -1  17   2     1970.61     2200.72    122.63 o 
   0  17   2     6333.53     6135.00    195.64 o 
   1  17   2     6028.25     5782.12    168.94 o 
   2  17   2        0.89       29.88     59.92 o 
   3  17   2     1571.31     1848.41    116.85 o 
  -1  18   2     1293.13     1244.86    126.47 o 
   0  18   2     2142.36     2152.13    121.49 o 
   1  18   2      933.69     1021.85     98.62 o 
   2  18   2      119.84       35.47     79.38 o 
  -1  19   2     2400.62     2011.92    208.41 o 
   1  19   2      403.55      213.34    183.80 o 
  -9   0   3       53.31      132.92    121.44 o 
  -7   0   3     4806.00     4688.72    151.11 o 
  -5   0   3     2923.16     2767.58     93.49 o 
  -3   0   3    12766.53    11492.25    229.70 o 
  -1   0   3     7931.28     7645.01    211.99 o 
   1   0   3    25338.52    23762.35    454.01 o 
   3   0   3       12.45       17.32     15.10 o 
   5   0   3     2761.21     2716.77     75.98 o 
   7   0   3      293.96      298.26     62.01 o 
   9   0   3     3093.44     3053.98    228.11 o 
  -9   1   3     1242.83     1204.25     99.53 o 
  -8   1   3    18930.60    19162.31    375.64 o 
  -7   1   3      320.53      344.40     37.52 o 
  -6   1   3      175.08      142.45     27.07 o 
  -5   1   3     3312.13     3396.12     75.85 o 
  -4   1   3     8261.02     7750.73    125.96 o 
  -3   1   3     1029.09      992.08     44.27 o 
  -2   1   3     3973.63     3802.89     63.57 o 
  -1   1   3     3881.76     3621.51     56.57 o 
   0   1   3      415.42      504.37     15.22 o 
   1   1   3     1446.34     1341.99     24.45 o 
   2   1   3     5364.82     4884.43     73.78 o 
   3   1   3     6666.24     6627.72     99.32 o 
   4   1   3      677.96      562.59     23.08 o 
   5   1   3       64.09       64.56     17.90 o 
   6   1   3      718.20      770.67     44.37 o 
   7   1   3     1598.00     1619.90     69.84 o 
   8   1   3      301.06      377.89     54.34 o 
   9   1   3      704.78      899.90     92.13 o 
  -9   2   3       36.18       16.81     57.29 o 
  -8   2   3      381.19      437.66     57.50 o 
  -7   2   3      109.79      121.18     37.23 o 
  -6   2   3     3532.13     3530.55     82.95 o 
  -5   2   3     4714.75     4711.69     97.15 o 
  -4   2   3     1339.79     1242.95     39.30 o 
  -3   2   3     1517.04     1278.18     54.45 o 
  -2   2   3    29023.28    27973.59    410.66 o 
  -1   2   3    26195.24    26447.80    346.80 o 
   0   2   3       83.98       72.96      6.73 o 
   1   2   3    78407.41    80735.29   1138.98 o 
   2   2   3    17883.69    15594.37    215.99 o 
   3   2   3       85.97      304.78     26.53 o 
   4   2   3     1629.96     1575.23     36.21 o 
   5   2   3       69.09       46.57     18.76 o 
   6   2   3      526.51      611.45     36.92 o 
   7   2   3     1992.52     1819.33     78.50 o 
   8   2   3     1556.55     1597.59     91.57 o 
   9   2   3      876.55      972.75    119.04 o 
  -9   3   3     1452.79     1595.97     94.53 o 
  -8   3   3     1677.61     1693.63     82.30 o 
  -7   3   3     2050.66     2001.22     73.62 o 
  -6   3   3     1431.31     1379.09     56.37 o 
  -5   3   3     3714.18     3466.27     81.16 o 
  -4   3   3        0.52       22.25     14.85 o 
  -3   3   3     8481.32     9168.76    144.83 o 
  -2   3   3      911.43     1043.88     29.40 o 
  -1   3   3     1216.27     1337.21     26.90 o 
   0   3   3      781.59      744.49     22.12 o 
   1   3   3     1522.58     1655.45     32.20 o 
   2   3   3     5588.95     5593.23     83.74 o 
   3   3   3     2310.98     2309.45     43.32 o 
   4   3   3      160.32      186.71     17.70 o 
   5   3   3     9075.83     9362.36    151.42 o 
   6   3   3      125.33      120.76     28.67 o 
   7   3   3     4170.58     4123.50    121.44 o 
   8   3   3       52.52       76.11     58.23 o 
   9   3   3     2689.46     2840.00    135.00 o 
  -9   4   3     3467.05     3360.68    129.73 o 
  -8   4   3      223.25      324.84     58.11 o 
  -7   4   3      454.78      601.82     57.33 o 
  -6   4   3      508.11      638.28     45.12 o 
  -5   4   3      520.75      573.12     33.20 o 
  -4   4   3     2996.73     3220.66     60.66 o 
  -3   4   3        9.34      282.07     56.84 o 
  -2   4   3     1793.62     1108.57     33.40 o 
  -1   4   3      553.14      432.57     15.58 o 
   0   4   3        8.28       -0.17      8.29 o 
   1   4   3        5.00        6.44      7.78 o 
   2   4   3     1101.58      524.66     18.32 o 
   3   4   3        2.22      202.19     20.92 o 
   4   4   3     2407.92     2418.70     61.57 o 
   5   4   3       68.55       60.38     18.87 o 
   6   4   3      794.37      907.54     39.98 o 
   7   4   3        7.56       34.13     40.52 o 
   8   4   3     1402.46     1571.32     95.68 o 
   9   4   3     1057.87     1003.76    208.41 o 
  -9   5   3     1217.16     1352.73    120.95 o 
  -8   5   3      812.08      998.73     74.40 o 
  -7   5   3       60.15       77.77     42.99 o 
  -6   5   3      702.52      753.28     49.14 o 
  -5   5   3     3087.65     3283.58     77.85 o 
  -4   5   3     2831.13     2789.05     66.82 o 
  -3   5   3     3065.58     3251.51     58.51 o 
  -2   5   3     3913.44     5113.38     91.56 o 
  -1   5   3     4090.21     3851.14     61.62 o 
   0   5   3       57.83       49.21     10.64 o 
   1   5   3     8905.68     8711.12    117.10 o 
   2   5   3     4423.00     5001.62     72.73 o 
   3   5   3     1659.52     1813.43     38.39 o 
   4   5   3      307.44      380.88     30.32 o 
   5   5   3     1371.97     1303.19     48.03 o 
   6   5   3      436.47      439.88     35.20 o 
   7   5   3       10.41      -27.74     43.46 o 
   8   5   3      516.24      649.50     69.08 o 
  -9   6   3        2.17      -94.44     94.44 o 
  -8   6   3     1990.41     1920.78    119.62 o 
  -7   6   3     7557.84     7493.25    190.90 o 
  -6   6   3     2683.96     2648.77     91.46 o 
  -5   6   3     2455.80     2589.65     73.12 o 
  -4   6   3     3827.15     3758.23     88.47 o 
  -3   6   3      441.67      663.95     38.14 o 
  -2   6   3     2467.63     2356.68     49.48 o 
  -1   6   3     8103.99     8180.60    120.85 o 
   0   6   3      543.10      695.98     23.43 o 
   1   6   3     4799.39     4632.63     73.68 o 
   2   6   3      213.91      131.85     13.49 o 
   3   6   3     4768.32     5313.92     84.47 o 
   4   6   3     1560.27     1403.55     40.30 o 
   5   6   3      630.30      727.82     35.65 o 
   6   6   3       27.37       11.93     28.58 o 
   7   6   3      244.80      253.58     49.99 o 
   8   6   3     1195.07     1284.62    101.57 o 
  -8   7   3     5403.29     5561.80    164.67 o 
  -7   7   3     2343.84     2270.36     92.82 o 
  -6   7   3      674.92      696.22     55.45 o 
  -5   7   3     9853.08     9453.62    193.19 o 
  -4   7   3     7970.35     8026.84    161.94 o 
  -3   7   3    21021.76    20922.64    336.44 o 
  -2   7   3      303.06      280.53     21.20 o 
  -1   7   3    28089.87    30124.44    413.76 o 
   0   7   3       59.45       47.61     14.00 o 
   1   7   3    14004.15    14883.04    211.27 o 
   2   7   3       47.44       52.69     14.22 o 
   3   7   3    18353.87    17924.99    291.44 o 
   4   7   3     6699.85     6847.64    116.53 o 
   5   7   3     7339.69     7209.47    136.18 o 
   6   7   3     1675.98     1671.43     64.89 o 
   7   7   3       34.16      116.71     62.92 o 
   8   7   3      143.66      261.47    116.56 o 
  -8   8   3     2351.18     2548.17    123.28 o 
  -7   8   3      359.28      411.27     56.65 o 
  -6   8   3      193.46      224.45     45.71 o 
  -5   8   3      245.78      309.81     37.33 o 
  -4   8   3     9075.54     8844.79    200.33 o 
  -3   8   3     3530.28     3740.49     75.03 o 
  -2   8   3      251.84      350.72     32.47 o 
  -1   8   3     2654.01     2881.26     59.51 o 
   0   8   3      465.95      584.81     24.56 o 
   1   8   3     4159.72     4550.53     76.13 o 
   2   8   3      452.98      405.63     29.36 o 
   3   8   3     4425.18     4518.81     91.20 o 
   4   8   3    13679.04    13089.22    223.16 o 
   5   8   3     1749.02     1697.04     94.09 o 
   6   8   3      776.12      642.16     56.47 o 
   7   8   3      117.77       86.50     60.82 o 
   8   8   3     9805.37     9113.23    278.49 o 
  -8   9   3        1.27       31.25     63.92 o 
  -7   9   3     1660.94     1714.13     87.17 o 
  -6   9   3      397.29      483.49     54.45 o 
  -5   9   3       86.26      100.51     34.84 o 
  -4   9   3      861.74     1051.23     56.16 o 
  -3   9   3     4121.52     4156.62     82.07 o 
  -2   9   3      940.10      994.08     36.59 o 
  -1   9   3    11498.68    11930.07    189.98 o 
   0   9   3        0.01        5.36     16.08 o 
   1   9   3    15503.97    16320.27    234.12 o 
   2   9   3      476.64      508.12     30.73 o 
   3   9   3     6425.12     6128.20    149.80 o 
   4   9   3     1100.23     1122.61     45.97 o 
   5   9   3      156.92      213.39     43.89 o 
   6   9   3     1324.58     1387.20     77.43 o 
   7   9   3     6734.96     6560.45    180.40 o 
   8   9   3     2104.60     2138.28    234.67 o 
  -8  10   3      558.27      685.96    147.69 o 
  -7  10   3       53.24       71.31     56.16 o 
  -6  10   3       72.33       56.81     40.01 o 
  -5  10   3        1.75      -34.09     34.84 o 
  -4  10   3        2.43        0.59     31.48 o 
  -3  10   3     9735.88    10191.33    170.20 o 
  -2  10   3       15.29      -19.64     21.03 o 
  -1  10   3      746.12      875.02     36.46 o 
   0  10   3      619.36      736.48     32.98 o 
   1  10   3       13.70       17.49     21.58 o 
   2  10   3     2182.47     2155.67     58.06 o 
   3  10   3    11743.01    11996.04    208.34 o 
   4  10   3     4144.64     4106.63    103.27 o 
   5  10   3     7859.38     7623.98    189.85 o 
   6  10   3      463.11      561.62     61.70 o 
   7  10   3      182.18      131.58     60.48 o 
  -8  11   3      875.38      846.78    170.67 o 
  -7  11   3      126.75      156.91     57.30 o 
  -6  11   3      228.38      182.93     47.24 o 
  -5  11   3     1456.01     1425.48     71.16 o 
  -4  11   3       63.53       38.23     34.28 o 
  -3  11   3     3294.27     3380.27     84.00 o 
  -2  11   3     3207.92     3345.40     73.80 o 
  -1  11   3        8.99        2.09     23.72 o 
   0  11   3       10.70        2.40     25.21 o 
   1  11   3       98.76       62.45     28.11 o 
   2  11   3      109.09      121.54     27.52 o 
   3  11   3     2126.03     2180.71     71.07 o 
   4  11   3      632.40      682.10     48.72 o 
   5  11   3        9.50       19.21     46.54 o 
   6  11   3     2524.75     2405.39     99.88 o 
   7  11   3        5.57      -57.97     61.25 o 
  -7  12   3      634.85      690.18     90.07 o 
  -6  12   3       64.55       70.64     51.04 o 
  -5  12   3      537.47      643.44     54.90 o 
  -4  12   3       51.68       44.93     36.53 o 
  -3  12   3     1043.19     1145.38     56.63 o 
  -2  12   3     1240.86     1282.30     46.78 o 
  -1  12   3      207.37      184.33     28.54 o 
   0  12   3      162.43      179.69     38.32 o 
   1  12   3      421.12      417.50     45.20 o 
   2  12   3     1580.87     1545.03     68.07 o 
   3  12   3      943.81      941.35     53.69 o 
   4  12   3        2.58        8.32     37.17 o 
   5  12   3       18.81       16.22     48.70 o 
   6  12   3       91.22      100.69     56.51 o 
   7  12   3       13.78      114.87    124.72 o 
  -7  13   3       16.62      188.72    124.72 o 
  -6  13   3       20.49       -0.31     53.04 o 
  -5  13   3      395.34      485.92     72.06 o 
  -4  13   3      411.61      460.99     49.48 o 
  -3  13   3     4605.63     4583.64    117.04 o 
  -2  13   3      209.51      188.27     51.55 o 
  -1  13   3      179.73      149.06     35.36 o 
   0  13   3       19.79        9.28     34.06 o 
   1  13   3      858.76      998.59     62.71 o 
   2  13   3      709.85      809.52     79.73 o 
   3  13   3     5682.52     5570.09    133.04 o 
   4  13   3     1625.33     1560.17     79.46 o 
   5  13   3      721.03      831.68     74.10 o 
   6  13   3     1798.40     1778.95     97.35 o 
  -6  14   3       85.44       33.80     57.70 o 
  -5  14   3       14.50       54.31     52.38 o 
  -4  14   3     1942.98     2052.63     82.57 o 
  -3  14   3     2483.93     2538.01     85.91 o 
  -2  14   3      131.96       76.33     39.83 o 
  -1  14   3     1143.74     1174.29     78.84 o 
   0  14   3        3.07       25.51     42.07 o 
   1  14   3      444.14      505.99     54.66 o 
   2  14   3       95.35      121.39     46.09 o 
   3  14   3     3211.72     3066.63    106.60 o 
   4  14   3     4170.58     4032.88    190.68 o 
   5  14   3     6220.43     5720.67    167.79 o 
   6  14   3       75.20       43.49     91.33 o 
  -5  15   3     2369.52     2461.72     98.18 o 
  -4  15   3       44.23       23.49     50.84 o 
  -3  15   3     1531.47     1632.90     85.60 o 
  -2  15   3      131.40       70.75     42.25 o 
  -1  15   3    11411.00    11306.45    290.49 o 
   0  15   3       59.82      114.61     50.48 o 
   1  15   3    11403.97    11313.91    261.65 o 
   2  15   3      256.55      231.62     54.47 o 
   3  15   3     5317.17     5245.37    151.71 o 
   4  15   3       21.86       -6.08     66.24 o 
   5  15   3      996.08     1139.40    166.20 o 
  -5  16   3        1.69        0.93    105.01 o 
  -4  16   3     3143.00     3125.46    122.63 o 
  -3  16   3      511.88      682.26     78.58 o 
  -2  16   3     1561.20     1669.55    119.89 o 
  -1  16   3     1370.61     1391.76     94.67 o 
   0  16   3      151.11       82.37     54.01 o 
   1  16   3      267.68      311.96     57.84 o 
   2  16   3      324.11      364.91     61.38 o 
   3  16   3       20.43       30.15     54.52 o 
   4  16   3     4804.59     4825.75    183.25 o 
  -4  17   3     2343.10     2430.39    260.93 o 
  -3  17   3     2961.84     2812.77    154.32 o 
  -2  17   3     3484.96     3233.98    166.15 o 
  -1  17   3      858.34      705.22     81.80 o 
   0  17   3       56.11       41.70     67.09 o 
   1  17   3     1758.55     1817.75     97.21 o 
   2  17   3     1739.39     1661.08     94.45 o 
   3  17   3     2485.71     2281.32    126.84 o 
  -1  18   3     1702.93     1785.79    114.80 o 
   0  18   3      102.75       53.86     73.07 o 
   1  18   3     2279.12     2295.84    115.01 o 
   2  18   3     3934.20     3479.31    154.99 o 
  -1  19   3     1052.81      892.73    159.18 o 
   0  19   3       15.28     -131.28    160.82 o 
  -8   0   4     9603.66     9500.27    334.82 o 
  -6   0   4     6041.21     6055.75    174.08 o 
  -4   0   4      758.35      647.45     50.46 o 
  -2   0   4     4834.81     4196.41     90.23 o 
   0   0   4       64.72      -17.05     17.05 o 
   2   0   4        0.03      -13.44     18.00 o 
   4   0   4    20041.03    19089.72    379.02 o 
   6   0   4     4695.61     4618.08    133.31 o 
   8   0   4       71.78      140.89     71.92 o 
  -9   1   4      219.54      374.32     77.28 o 
  -8   1   4     2030.11     2295.66     85.64 o 
  -7   1   4        3.02       23.59     31.77 o 
  -6   1   4     1485.10     1470.64     50.85 o 
  -5   1   4     5222.54     5119.26    103.06 o 
  -4   1   4     2345.76     2399.00     49.78 o 
  -3   1   4     2810.51     3039.33     56.01 o 
  -2   1   4     4431.61     4106.37     69.10 o 
  -1   1   4     3287.35     3272.99     60.70 o 
   0   1   4       40.15       25.04      8.70 o 
   1   1   4     1022.43     1059.35     22.24 o 
   2   1   4      112.36      139.77     11.85 o 
   3   1   4     3543.11     3729.20     61.74 o 
   4   1   4      777.85      648.89     24.81 o 
   5   1   4      141.64      154.57     21.06 o 
   6   1   4       15.54       24.63     23.37 o 
   7   1   4     8388.19     8387.92    196.67 o 
   8   1   4      211.42      260.77     55.97 o 
   9   1   4     3433.22     3397.53    145.79 o 
  -9   2   4      478.80      500.35     70.23 o 
  -8   2   4       27.60       92.59     54.25 o 
  -7   2   4      321.96      329.46     42.67 o 
  -6   2   4     1298.37     1252.39     48.44 o 
  -5   2   4    10411.15    10050.78    180.37 o 
  -4   2   4      128.04      124.96     16.68 o 
  -3   2   4     6777.89     6060.59    144.22 o 
  -2   2   4      914.47      922.80     32.22 o 
  -1   2   4    33326.89    31889.04    453.96 o 
   0   2   4      827.77      787.15     20.76 o 
   1   2   4    44677.58    43608.68    701.56 o 
   2   2   4     7210.44     7336.18    106.96 o 
   3   2   4     8914.87     8989.58    131.60 o 
   4   2   4     8554.61     8550.79    128.89 o 
   5   2   4     5851.24     5671.69     99.96 o 
   6   2   4      193.51      146.03     25.64 o 
   7   2   4        0.51        9.42     40.94 o 
   8   2   4     3552.71     3383.17    154.88 o 
   9   2   4      381.99      480.62    102.65 o 
  -9   3   4      777.12     1038.54    116.94 o 
  -8   3   4      280.88      333.52     55.35 o 
  -7   3   4      105.18      145.46     56.35 o 
  -6   3   4     6455.51     7034.37    180.27 o 
  -5   3   4        8.24      -13.49     20.90 o 
  -4   3   4     1552.74     1650.42     40.78 o 
  -3   3   4      726.43      864.38     28.11 o 
  -2   3   4     1351.74     1487.62     32.11 o 
  -1   3   4      484.42      495.48     21.31 o 
   0   3   4    10227.65    10856.22    152.06 o 
   1   3   4      874.46      910.77     26.22 o 
   2   3   4       11.25       44.71     11.43 o 
   3   3   4      514.43      448.76     19.22 o 
   4   3   4      211.35      182.95     19.17 o 
   5   3   4       85.76       84.98     20.92 o 
   6   3   4     1097.93     1150.33     65.92 o 
   7   3   4     2635.32     2669.71     90.78 o 
   8   3   4      110.61       84.01     60.83 o 
   9   3   4       68.66       50.05     88.19 o 
  -9   4   4     1070.01     1218.82     90.33 o 
  -8   4   4      967.17     1009.91     91.15 o 
  -7   4   4      421.15      432.25     43.51 o 
  -6   4   4     2222.70     2129.92     71.03 o 
  -5   4   4    10944.62    10954.14    218.22 o 
  -4   4   4     4179.95     4018.97     75.81 o 
  -3   4   4     8034.94     7241.85    113.38 o 
  -2   4   4     2715.60     2680.30     48.21 o 
  -1   4   4    10652.66     9794.61    146.72 o 
   0   4   4     2744.71     2953.37     48.20 o 
   1   4   4     2135.54     1560.17     30.09 o 
   2   4   4       22.42        3.66     11.01 o 
   3   4   4      398.52      251.03     17.42 o 
   4   4   4     2660.37     2494.09     53.54 o 
   5   4   4     4661.87     4395.40     83.91 o 
   6   4   4     6138.67     6139.59    111.34 o 
   7   4   4      107.82       88.42     44.85 o 
   8   4   4      276.67      348.37     66.28 o 
   9   4   4     1431.39     1409.42    138.73 o 
  -9   5   4      589.02      849.85     99.76 o 
  -8   5   4     4888.07     4815.12    147.18 o 
  -7   5   4      910.40      929.40     66.84 o 
  -6   5   4       70.25       82.65     45.56 o 
  -5   5   4     1748.64     1829.89     55.83 o 
  -4   5   4     2197.23     2119.46     59.62 o 
  -3   5   4      658.54      841.35     24.83 o 
  -2   5   4     4924.81     5043.00     90.97 o 
  -1   5   4     4384.35     5045.29     77.86 o 
   0   5   4     5042.98     5071.51     72.75 o 
   1   5   4     4052.40     4604.35     67.17 o 
   2   5   4     2500.67     2233.66     42.40 o 
   3   5   4      376.07      587.82     29.80 o 
   4   5   4      128.53      147.78     18.85 o 
   5   5   4     2571.02     2471.15     57.49 o 
   6   5   4        3.06      -22.31     27.68 o 
   7   5   4       68.55       30.35     43.69 o 
   8   5   4     1455.59     1446.29    131.28 o 
  -9   6   4        1.27     -146.05    146.05 o 
  -8   6   4      253.41      370.24     63.26 o 
  -7   6   4     5575.29     5447.69    152.64 o 
  -6   6   4      169.85       98.45     38.44 o 
  -5   6   4        9.89       25.26     26.38 o 
  -4   6   4     6828.00     6674.53    137.90 o 
  -3   6   4     8232.79     8290.30    202.76 o 
  -2   6   4      294.77      343.50     23.16 o 
  -1   6   4     4122.35     4304.84     74.66 o 
   0   6   4     2125.82     2533.89     49.72 o 
   1   6   4     9063.58     9758.97    132.21 o 
   2   6   4       44.14       28.48     13.42 o 
   3   6   4     5250.13     5516.87     87.70 o 
   4   6   4      116.10      114.79     20.95 o 
   5   6   4      331.21      363.59     29.09 o 
   6   6   4      991.56     1039.52     48.78 o 
   7   6   4       98.10       42.67     54.37 o 
   8   6   4      273.17      264.04     74.63 o 
  -8   7   4     2351.83     2540.09    107.76 o 
  -7   7   4     1391.27     1394.51     78.99 o 
  -6   7   4      504.92      494.14     52.50 o 
  -5   7   4      821.92      876.01     47.66 o 
  -4   7   4    37011.26    36974.18    645.43 o 
  -3   7   4     1445.71     2134.12     61.28 o 
  -2   7   4     1899.03     1973.75     46.14 o 
  -1   7   4     5565.53     5976.40     93.53 o 
   0   7   4    41054.29    46724.36    634.76 o 
   1   7   4     3178.04     3289.91     57.87 o 
   2   7   4     1364.07     1617.88     41.94 o 
   3   7   4     5225.38     6000.30     98.95 o 
   4   7   4    18818.47    18256.84    274.10 o 
   5   7   4      736.61      772.78     38.58 o 
   6   7   4       11.34      -23.85     33.63 o 
   7   7   4      256.67      219.23     55.22 o 
   8   7   4      104.50       67.26     72.52 o 
  -8   8   4       83.47      358.58     66.89 o 
  -7   8   4     5715.87     5530.88    158.42 o 
  -6   8   4      553.62      604.98     79.35 o 
  -5   8   4     2995.69     2841.79     82.17 o 
  -4   8   4    12384.59    12191.92    234.20 o 
  -3   8   4     1208.96     1362.27     42.82 o 
  -2   8   4     7470.56     7630.28    128.19 o 
  -1   8   4      502.82      425.95     33.36 o 
   0   8   4      257.42      206.15     17.90 o 
   1   8   4     5015.03     5441.27     88.15 o 
   2   8   4     4809.82     4998.14     88.52 o 
   3   8   4       36.86       69.78     21.22 o 
   4   8   4      130.16      122.79     28.33 o 
   5   8   4     4982.32     4975.13    134.67 o 
   6   8   4       16.24       -4.03     41.66 o 
   7   8   4      967.02     1160.54     76.98 o 
   8   8   4     1843.79     1958.41    121.22 o 
  -8   9   4     3099.64     3149.36    145.56 o 
  -7   9   4     1452.97     1541.74     85.33 o 
  -6   9   4     2066.02     2086.18     79.17 o 
  -5   9   4      196.38      213.28     37.39 o 
  -4   9   4    17176.62    17613.81    304.52 o 
  -3   9   4      143.43      380.27     32.35 o 
  -2   9   4        5.85      -10.56     19.33 o 
  -1   9   4      470.06      476.24     27.72 o 
   0   9   4    48620.91    56102.36    815.81 o 
   1   9   4     1661.25     1697.02     44.29 o 
   2   9   4       13.41       -0.86     20.10 o 
   3   9   4     2691.90     2826.89     77.04 o 
   4   9   4     8218.26     7722.00    161.34 o 
   5   9   4      251.16      304.87     59.69 o 
   6   9   4     3820.15     3739.52    120.62 o 
   7   9   4     1214.67     1333.88     86.02 o 
   8   9   4     1085.72     1248.83    200.21 o 
  -8  10   4      188.80      257.64    146.05 o 
  -7  10   4      198.99      187.72     63.23 o 
  -6  10   4      466.24      421.19     57.65 o 
  -5  10   4     1418.09     1420.28     63.98 o 
  -4  10   4     1428.12     1536.59     56.46 o 
  -3  10   4      140.07      711.41     40.98 o 
  -2  10   4        0.09        5.47     22.29 o 
  -1  10   4    10547.72    11124.06    197.53 o 
   0  10   4     5710.60     6028.11    108.36 o 
   1  10   4     7438.61     7700.05    140.58 o 
   2  10   4      426.81      351.87     34.74 o 
   3  10   4      916.28     1129.62     51.14 o 
   4  10   4     1662.28     1620.71     63.23 o 
   5  10   4     6091.33     5866.95    260.31 o 
   6  10   4      236.17      195.14     56.01 o 
   7  10   4      989.16     1161.60    100.95 o 
  -7  11   4       45.26      -60.21     60.21 o 
  -6  11   4      674.55      653.67     57.84 o 
  -5  11   4     4843.55     4864.27    123.88 o 
  -4  11   4     1239.58     1223.88     59.48 o 
  -3  11   4       48.81      160.22     31.48 o 
  -2  11   4       77.34      110.44     26.04 o 
  -1  11   4      426.74      511.81     33.34 o 
   0  11   4      790.88      945.24     46.95 o 
   1  11   4       20.07       49.24     28.16 o 
   2  11   4      455.22      527.64     40.65 o 
   3  11   4     4484.72     4625.61    112.16 o 
   4  11   4     2149.48     2007.44     71.64 o 
   5  11   4       21.28       26.76     47.93 o 
   6  11   4     1036.23     1198.89     80.42 o 
   7  11   4      761.49      701.88     88.68 o 
  -7  12   4      196.56       28.25     90.88 o 
  -6  12   4     2532.46     2385.98     90.11 o 
  -5  12   4        8.56      -42.48     42.48 o 
  -4  12   4     1047.07     1101.62     61.28 o 
  -3  12   4       94.08      175.80     38.27 o 
  -2  12   4      921.10      951.81     43.07 o 
  -1  12   4      581.28      603.07     36.81 o 
   0  12   4     9256.49    10228.91    228.96 o 
   1  12   4      155.40      156.09     37.97 o 
   2  12   4     3496.02     3429.84    104.96 o 
   3  12   4       95.99      112.29     36.35 o 
   4  12   4      274.79      275.23     43.73 o 
   5  12   4        2.06       27.71     49.34 o 
   6  12   4     1563.64     1557.87     92.99 o 
   7  12   4      348.18      351.18    139.49 o 
  -7  13   4      254.13      510.36    146.05 o 
  -6  13   4      369.13      357.27     71.01 o 
  -5  13   4      381.14      302.65     53.74 o 
  -4  13   4     5451.90     5529.22    137.51 o 
  -3  13   4      284.61      621.99     50.92 o 
  -2  13   4      145.94      105.22     31.34 o 
  -1  13   4       28.45       43.44     34.14 o 
   0  13   4     5162.59     5890.26    152.97 o 
   1  13   4     1288.01     1282.37     67.84 o 
   2  13   4     1951.58     1965.26     80.85 o 
   3  13   4     2342.43     2667.80     96.42 o 
   4  13   4     7617.90     7682.04    172.41 o 
   5  13   4      260.42       93.79     55.71 o 
   6  13   4       16.73       60.33     65.24 o 
  -6  14   4       12.55      -48.74     58.09 o 
  -5  14   4      819.75      896.59     79.16 o 
  -4  14   4     1626.23     1481.66     74.32 o 
  -3  14   4      880.23      993.93     62.74 o 
  -2  14   4      383.67      322.52     50.56 o 
  -1  14   4        1.88      -15.70     47.14 o 
   0  14   4     8447.90     8631.12    207.56 o 
   1  14   4      589.43      581.11     64.66 o 
   2  14   4      529.68      539.00     57.38 o 
   3  14   4      877.85     1085.89     87.50 o 
   4  14   4     2563.21     2476.52    119.37 o 
   5  14   4     1687.25     1723.07     95.81 o 
   6  14   4      182.43      388.93    149.34 o 
  -6  15   4       52.93      -55.80    142.77 o 
  -5  15   4        6.15       54.11     59.07 o 
  -4  15   4    12634.81    11957.49    251.23 o 
  -3  15   4      392.64      703.93     75.88 o 
  -2  15   4       84.47       26.90     67.73 o 
  -1  15   4      242.69      291.05     53.84 o 
   0  15   4    43767.72    45354.02    890.02 o 
   1  15   4        2.13      -45.87     45.87 o 
   2  15   4      163.66      106.44     51.77 o 
   3  15   4      386.43      537.33     63.27 o 
   4  15   4     8713.57     8165.16    306.18 o 
   5  15   4      691.54      855.13    114.31 o 
  -5  16   4      180.13      229.75     91.57 o 
  -4  16   4     1433.72     1586.98    135.75 o 
  -3  16   4     2311.99     2110.96    161.04 o 
  -2  16   4      907.35      952.83    116.51 o 
  -1  16   4      447.62      453.26     68.05 o 
   0  16   4      753.09      707.38     67.38 o 
   1  16   4       65.06       67.26     54.89 o 
   2  16   4     2181.42     2122.49     97.97 o 
   3  16   4     1746.92     1786.21     92.16 o 
   4  16   4      360.12      438.95     83.05 o 
  -4  17   4    11453.08    12598.30    587.49 o 
  -3  17   4      233.60      342.60    138.67 o 
  -2  17   4        0.07      -82.37     82.37 o 
  -1  17   4      840.09      769.30    102.81 o 
   0  17   4     9606.19     9628.24    241.31 o 
   1  17   4      590.18      581.88     69.95 o 
   2  17   4      146.52       51.09     73.90 o 
   3  17   4        2.68      115.26     78.38 o 
  -3  18   4     1260.39      840.21    175.59 o 
  -2  18   4      127.56      351.18    164.10 o 
  -1  18   4      736.57      884.31    113.86 o 
   0  18   4      340.68      131.03     75.83 o 
   1  18   4     2342.29     2276.87    124.12 o 
   2  18   4        0.08       24.98     84.44 o 
  -1  19   4       24.01      137.85    137.85 o 
  -9   0   5      499.67      620.64    116.51 o 
  -7   0   5       14.45       -3.00     44.80 o 
  -5   0   5      341.22      373.15     42.03 o 
  -3   0   5     1827.56     1785.46     47.82 o 
  -1   0   5    19235.34    20238.69    389.57 o 
   1   0   5    49627.95    48946.59    931.97 o 
   3   0   5     7013.10     6916.58    148.05 o 
   5   0   5     7780.44     8126.63    180.07 o 
   7   0   5     1383.18     1545.70    102.09 o 
   9   0   5     1686.45     1746.42    141.21 o 
  -9   1   5     2485.46     2403.21    210.59 o 
  -8   1   5     2360.46     2653.48     98.78 o 
  -7   1   5     2915.89     2942.32     81.05 o 
  -6   1   5      243.35      200.60     30.45 o 
  -5   1   5       57.58       59.29     21.91 o 
  -4   1   5     1386.06     1258.31     46.60 o 
  -3   1   5     7994.75     7510.77    120.36 o 
  -2   1   5     1949.11     1554.73     29.99 o 
  -1   1   5     3466.46     3332.05     52.58 o 
   0   1   5      278.50      357.24     15.50 o 
   1   1   5     6267.76     6431.28     93.85 o 
   2   1   5     1359.35     1121.03     29.02 o 
   3   1   5    13766.85    13458.41    191.04 o 
   4   1   5     8505.80     8360.37    127.07 o 
   5   1   5       90.40       81.83     20.25 o 
   6   1   5       54.94       16.69     24.74 o 
   7   1   5        9.55      -18.51     41.60 o 
   8   1   5     4549.82     4720.04    138.61 o 
   9   1   5      997.26     1178.65    121.82 o 
  -9   2   5      528.11      475.07     70.09 o 
  -8   2   5      957.86      999.16     68.29 o 
  -7   2   5     1462.99     1384.93     72.22 o 
  -6   2   5     1178.81     1190.73     48.24 o 
  -5   2   5      472.38      508.30     31.73 o 
  -4   2   5     2165.91     2037.26     45.93 o 
  -3   2   5      129.06      374.50     45.59 o 
  -2   2   5     2034.45     1374.01     27.95 o 
  -1   2   5    33964.54    33238.12    546.42 o 
   0   2   5        0.49       -8.84      8.84 o 
   1   2   5    16985.34    15565.31    216.24 o 
   2   2   5     3550.96     4658.26     89.87 o 
   3   2   5       13.47      141.12     14.19 o 
   4   2   5     3147.49     3149.95     61.93 o 
   5   2   5      532.85      485.77     28.26 o 
   6   2   5      107.12       74.50     25.33 o 
   7   2   5     1838.30     1672.10     93.32 o 
   8   2   5     3125.58     2987.95    150.80 o 
   9   2   5      827.90      935.50    120.06 o 
  -9   3   5     4091.79     4103.26    158.94 o 
  -8   3   5      554.39      646.18     64.97 o 
  -7   3   5     3398.42     3590.10    134.78 o 
  -6   3   5        2.43       16.04     30.90 o 
  -5   3   5     6427.15     6474.63    125.47 o 
  -4   3   5        7.25      -10.97     15.57 o 
  -3   3   5      711.38      684.05     29.40 o 
  -2   3   5      508.57      327.74     19.69 o 
  -1   3   5     7318.96     7123.07    109.11 o 
   0   3   5      461.23      443.77     18.16 o 
   1   3   5    10960.49    10273.01    168.46 o 
   2   3   5     1948.57     2606.45     49.11 o 
   3   3   5      201.04      128.55     14.41 o 
   4   3   5     2591.80     2431.55     52.59 o 
   5   3   5      447.98      363.10     26.63 o 
   6   3   5      755.43      740.01     43.84 o 
   7   3   5     3843.86     3884.30     94.31 o 
   8   3   5      407.28      365.85    105.03 o 
   9   3   5      221.05      113.01     94.96 o 
  -9   4   5       11.66      -18.69     64.67 o 
  -8   4   5      929.56      879.83     72.77 o 
  -7   4   5      233.64      192.54     42.72 o 
  -6   4   5     1244.19     1290.28     56.37 o 
  -5   4   5      183.08      192.69     30.15 o 
  -4   4   5     2101.60     2074.98     48.35 o 
  -3   4   5      234.94      211.82     17.63 o 
  -2   4   5      190.12      645.60     22.47 o 
  -1   4   5       15.48       15.11      9.34 o 
   0   4   5       52.32       56.08      9.55 o 
   1   4   5       32.47       68.98     10.51 o 
   2   4   5      300.31       80.35     13.45 o 
   3   4   5      928.95      839.92     29.21 o 
   4   4   5     4274.77     4156.08     77.74 o 
   5   4   5       91.14       83.50     23.50 o 
   6   4   5      817.78      916.89     49.42 o 
   7   4   5       81.85       46.94     43.61 o 
   8   4   5     2591.85     2167.23    135.77 o 
   9   4   5     1230.91     1537.66    193.64 o 
  -9   5   5     5270.19     5240.69    247.67 o 
  -8   5   5        9.41       75.46     61.76 o 
  -7   5   5      125.61      144.22     45.13 o 
  -6   5   5       16.74       40.10     34.28 o 
  -5   5   5      905.07      926.15     67.84 o 
  -4   5   5      150.78       98.54     23.06 o 
  -3   5   5     7417.34     7551.89    130.73 o 
  -2   5   5     6934.33     7199.20    113.44 o 
  -1   5   5      477.61      436.87     16.86 o 
   0   5   5       54.79       75.53     10.79 o 
   1   5   5      122.02       66.51     12.64 o 
   2   5   5    15330.79    16375.94    244.15 o 
   3   5   5     6451.96     6587.17    109.50 o 
   4   5   5        6.81       28.91     19.02 o 
   5   5   5      681.56      774.75     39.06 o 
   6   5   5      921.68      943.59     51.03 o 
   7   5   5       13.58       -2.22    111.53 o 
   8   5   5     1713.16     1670.66    107.91 o 
  -8   6   5     3191.18     3122.10    117.72 o 
  -7   6   5     1703.54     1792.20     84.44 o 
  -6   6   5       93.54       51.45     45.40 o 
  -5   6   5     1432.11     1401.84     54.52 o 
  -4   6   5     1476.64     1613.64     64.94 o 
  -3   6   5     4648.51     5127.48     96.18 o 
  -2   6   5      144.21      291.22     26.08 o 
  -1   6   5     1652.25     1825.26     40.63 o 
   0   6   5       29.41        7.19     15.29 o 
   1   6   5     3811.37     4133.89     63.11 o 
   2   6   5     1689.80     2063.17     41.74 o 
   3   6   5     9065.03     9064.88    134.50 o 
   4   6   5        0.41      -17.47     19.00 o 
   5   6   5     1036.35     1012.72     45.13 o 
   6   6   5     1004.13     1063.12     54.97 o 
   7   6   5     1279.02     1315.72     66.28 o 
   8   6   5      447.32      579.75     83.95 o 
  -8   7   5      633.52      790.90     75.44 o 
  -7   7   5        5.41       20.39     48.78 o 
  -6   7   5      993.43      969.07     63.36 o 
  -5   7   5     9255.29     9187.08    186.20 o 
  -4   7   5     2749.26     2700.61    130.24 o 
  -3   7   5    10636.33    11145.82    188.76 o 
  -2   7   5        0.63       13.42     16.11 o 
  -1   7   5     2069.26     2075.13     42.65 o 
   0   7   5        0.01       11.20     13.20 o 
   1   7   5      688.55      693.29     23.29 o 
   2   7   5      479.23      599.35     24.60 o 
   3   7   5     1648.53     1738.63     40.71 o 
   4   7   5      286.53      237.87     30.25 o 
   5   7   5     1647.00     1583.10     53.89 o 
   6   7   5     2652.91     2498.89     79.15 o 
   7   7   5       11.58      -42.75     42.75 o 
   8   7   5     5324.61     5025.14    186.22 o 
  -8   8   5    10646.83    10659.76    308.92 o 
  -7   8   5      601.96      648.70     67.80 o 
  -6   8   5       74.31       64.64     43.48 o 
  -5   8   5     1814.31     1776.23     65.06 o 
  -4   8   5     6258.63     5860.69    129.27 o 
  -3   8   5      180.72      157.07     21.31 o 
  -2   8   5     4819.50     5058.63     92.40 o 
  -1   8   5      679.37      711.08     30.36 o 
   0   8   5       20.72       30.02     15.26 o 
   1   8   5     6617.89     6949.53    115.52 o 
   2   8   5     6717.42     7128.62    109.73 o 
   3   8   5     5135.78     4881.64    114.98 o 
   4   8   5     4022.27     3814.13     85.21 o 
   5   8   5     5383.20     5385.16    112.95 o 
   6   8   5      611.63      691.06     51.31 o 
   7   8   5        8.02      -16.83     52.61 o 
   8   8   5     1953.99     2106.09    156.31 o 
  -8   9   5      270.15      401.81     85.42 o 
  -7   9   5     7048.31     6683.70    182.78 o 
  -6   9   5      414.67      486.96     55.50 o 
  -5   9   5       17.90       27.57     33.73 o 
  -4   9   5        0.69       45.04     39.63 o 
  -3   9   5     5457.22     5588.95    117.42 o 
  -2   9   5     3170.06     3066.56     66.31 o 
  -1   9   5    14577.13    14692.82    229.36 o 
   0   9   5      622.97      738.21     34.17 o 
   1   9   5     8921.53     9243.65    149.36 o 
   2   9   5     3669.56     3505.36     86.04 o 
   3   9   5     7016.43     6971.28    146.21 o 
   4   9   5      748.92      827.99     48.98 o 
   5   9   5     1631.19     1648.40     76.16 o 
   6   9   5     1666.83     1862.41     86.65 o 
   7   9   5     3813.75     3691.28    129.35 o 
   8   9   5     3016.90     2589.57    264.21 o 
  -8  10   5     2997.90     3305.06    262.57 o 
  -7  10   5       47.62        4.89     55.90 o 
  -6  10   5      814.06      917.71     76.38 o 
  -5  10   5     4838.10     5036.74    123.84 o 
  -4  10   5     7907.07     8108.75    159.27 o 
  -3  10   5     5886.36     5893.32    128.85 o 
  -2  10   5     3601.29     3787.76     78.83 o 
  -1  10   5      356.70      455.91     29.87 o 
   0  10   5       85.56       54.13     23.48 o 
   1  10   5      317.06      285.05     31.38 o 
   2  10   5     1452.65     1462.15     55.20 o 
   3  10   5     2391.33     2474.45     74.39 o 
   4  10   5     5305.77     5314.58    124.72 o 
   5  10   5     6990.71     6778.89    176.27 o 
   6  10   5      325.89      334.55     57.77 o 
   7  10   5      534.45      567.80     70.22 o 
  -7  11   5        1.74      -39.92     68.93 o 
  -6  11   5     1025.28     1039.85     75.93 o 
  -5  11   5      142.75      113.50     42.76 o 
  -4  11   5      119.78      132.02     38.66 o 
  -3  11   5     2236.07     2364.11     69.38 o 
  -2  11   5     1695.08     1724.43     51.83 o 
  -1  11   5      743.24      724.03     36.19 o 
   0  11   5       13.74       24.12     25.77 o 
   1  11   5      163.06      146.20     35.38 o 
   2  11   5     3321.25     3418.79    111.31 o 
   3  11   5     1846.01     1893.39     66.97 o 
   4  11   5      115.01      147.59     39.86 o 
   5  11   5      176.83      198.59     52.59 o 
   6  11   5     4212.14     4048.25    133.44 o 
   7  11   5        8.13      -62.68     62.68 o 
  -7  12   5      254.46       48.02    100.92 o 
  -6  12   5      406.49      506.63     68.75 o 
  -5  12   5      137.53      174.65     46.52 o 
  -4  12   5      262.72      226.72     43.07 o 
  -3  12   5     1754.95     1685.42     61.55 o 
  -2  12   5      222.21      211.45     35.68 o 
  -1  12   5       22.33       22.71     32.60 o 
   0  12   5      127.35      130.20     41.45 o 
   1  12   5       48.46       80.44     37.20 o 
   2  12   5      345.55      371.20     45.15 o 
   3  12   5       15.31      -21.78     34.10 o 
   4  12   5      140.87       83.11     40.53 o 
   5  12   5     5267.31     5097.41    218.39 o 
   6  12   5      226.86      198.17     64.76 o 
   7  12   5     1316.29     1434.27    190.36 o 
  -6  13   5     1467.24     1598.72     84.08 o 
  -5  13   5     1324.64     1404.94     75.08 o 
  -4  13   5      576.90      579.67     53.02 o 
  -3  13   5     7360.92     7189.33    161.32 o 
  -2  13   5     1940.25     1905.62     65.24 o 
  -1  13   5       42.96       87.86     42.50 o 
   0  13   5       18.60       31.37     39.89 o 
   1  13   5      167.62      156.12     42.23 o 
   2  13   5     5459.49     5452.95    147.29 o 
   3  13   5     3991.34     4105.73    123.36 o 
   4  13   5        1.55       36.59     43.53 o 
   5  13   5       25.54      -42.14     54.74 o 
   6  13   5     3448.24     3382.81    130.71 o 
  -6  14   5      248.38      264.21     75.16 o 
  -5  14   5     2686.97     2962.80    105.04 o 
  -4  14   5     2698.98     2725.65     95.46 o 
  -3  14   5     5010.91     4678.75    138.20 o 
  -2  14   5     1502.74     1577.50     78.21 o 
  -1  14   5       87.76       59.86     44.09 o 
   0  14   5        5.75       -9.96     41.66 o 
   1  14   5      431.87      539.95     57.08 o 
   2  14   5     3728.46     3649.36    159.88 o 
   3  14   5     2652.46     2603.66     99.04 o 
   4  14   5     3055.75     2894.99    130.24 o 
   5  14   5     4760.10     4644.13    152.27 o 
   6  14   5     1427.00     1348.94    195.28 o 
  -5  15   5     1018.60     1121.59     87.62 o 
  -4  15   5        0.13       -1.51     76.98 o 
  -3  15   5     5445.56     5763.37    189.25 o 
  -2  15   5      361.80      426.02    196.93 o 
  -1  15   5    13783.71    13421.05    300.88 o 
   0  15   5      100.52       49.34     49.86 o 
   1  15   5     7741.05     7649.38    252.97 o 
   2  15   5       24.95       -7.87     51.40 o 
   3  15   5     2541.28     2550.28    102.13 o 
   4  15   5      102.13       15.75     70.19 o 
  -5  16   5        8.67       37.33    100.93 o 
  -4  16   5     3936.54     3906.31    159.90 o 
  -3  16   5        0.26       87.40     79.84 o 
  -2  16   5       81.02      171.01     78.27 o 
  -1  16   5        1.66      -30.45     53.25 o 
   0  16   5        0.86      -52.47     53.20 o 
   1  16   5       11.37       17.96     52.52 o 
   2  16   5       95.33       91.73     58.53 o 
   3  16   5     1411.97     1327.18     88.56 o 
   4  16   5     2263.57     2046.38    216.62 o 
  -4  17   5      944.54     1156.94    185.44 o 
  -3  17   5     2581.48     2528.58    153.59 o 
  -2  17   5      134.33      143.69     84.72 o 
  -1  17   5      280.71      267.05     71.49 o 
   0  17   5       47.58       74.80     59.36 o 
   1  17   5       88.81       59.09     61.01 o 
   2  17   5     1852.69     1802.89    117.09 o 
   3  17   5     1003.80      943.11    120.50 o 
  -2  18   5     3897.73     3239.42    272.41 o 
  -1  18   5     2150.36     2204.69    197.75 o 
   0  18   5      148.21      158.33     99.97 o 
   1  18   5     1819.92     1684.83    103.54 o 
   2  18   5     1503.29     1483.50    190.36 o 
  -8   0   6       26.13       38.11     71.76 o 
  -6   0   6     2086.47     2033.66    127.93 o 
  -4   0   6    20562.25    19515.80    460.47 o 
  -2   0   6       87.27      160.05     23.45 o 
   0   0   6    31349.51    31466.99    675.20 o 
   2   0   6     3696.39     3607.79     83.53 o 
   4   0   6    30498.42    28696.36    563.90 o 
   6   0   6      849.52      771.50     58.91 o 
   8   0   6     2875.78     2761.69    145.04 o 
  -9   1   6      495.97      452.96     72.72 o 
  -8   1   6      443.60      454.65     54.58 o 
  -7   1   6     5959.82     5852.64    141.03 o 
  -6   1   6      779.44      767.93     41.99 o 
  -5   1   6       31.63       26.14     23.97 o 
  -4   1   6     1141.76      921.42     35.68 o 
  -3   1   6     5029.46     4904.95     83.99 o 
  -2   1   6      174.09      115.57     11.76 o 
  -1   1   6      942.45      792.91     27.39 o 
   0   1   6     1347.71     1323.22     29.99 o 
   1   1   6     1540.14     1420.95     36.91 o 
   2   1   6     1354.36     1251.35     28.17 o 
   3   1   6     6734.25     6730.25    102.81 o 
   4   1   6     9892.48     9795.97    147.13 o 
   5   1   6      915.43      979.20     37.12 o 
   6   1   6     3293.23     3128.56     74.90 o 
   7   1   6     7937.66     7845.90    188.76 o 
   8   1   6       32.12      -17.78     64.05 o 
   9   1   6     2357.24     2128.43    216.62 o 
  -9   2   6      644.21      797.59    107.15 o 
  -8   2   6      918.98      998.09     69.45 o 
  -7   2   6        9.21      -26.46     37.61 o 
  -6   2   6       53.19       46.49     26.79 o 
  -5   2   6     4900.52     4751.66     99.39 o 
  -4   2   6    12928.15    12952.21    241.86 o 
  -3   2   6     6856.75     7136.04    116.71 o 
  -2   2   6     5158.35     5326.94     81.02 o 
  -1   2   6     3805.61     3209.70     54.51 o 
   0   2   6    14949.95    15606.54    216.74 o 
   1   2   6     2341.00     2156.12     38.53 o 
   2   2   6      284.12      292.32     15.36 o 
   3   2   6      210.23      255.81     19.31 o 
   4   2   6    27699.76    27540.99    438.82 o 
   5   2   6     2036.93     1871.78     49.33 o 
   6   2   6        0.35      -25.31     25.31 o 
   7   2   6     1870.51     1743.75     75.19 o 
   8   2   6     1223.70     1360.99    161.64 o 
   9   2   6      551.08      538.40    149.34 o 
  -9   3   6      332.06      361.30     87.72 o 
  -8   3   6       42.26       46.26     47.06 o 
  -7   3   6     1159.37     1225.80     62.54 o 
  -6   3   6     4263.84     4397.10    110.79 o 
  -5   3   6      325.91      299.44     28.08 o 
  -4   3   6     1432.15     1439.54     50.84 o 
  -3   3   6      289.96      374.94     20.83 o 
  -2   3   6       39.60       17.02     12.21 o 
  -1   3   6     1734.95     2286.23     42.78 o 
   0   3   6    18488.41    18872.63    280.94 o 
   1   3   6     6703.15     7858.67    133.74 o 
   2   3   6     3492.63     3693.37     65.51 o 
   3   3   6      661.34      791.50     27.76 o 
   4   3   6      640.07      570.33     32.50 o 
   5   3   6      286.55      299.92     27.01 o 
   6   3   6      270.84      227.10     30.15 o 
   7   3   6     1746.85     1736.16     98.77 o 
   8   3   6      978.16      934.27    194.46 o 
   9   3   6      469.60      128.00    144.41 o 
  -9   4   6     1880.33     1906.36    157.95 o 
  -8   4   6      195.71      278.97     57.01 o 
  -7   4   6      309.68      347.08     47.37 o 
  -6   4   6     3973.43     3996.32    104.82 o 
  -5   4   6     5705.73     5620.70    128.14 o 
  -4   4   6     1730.61     1623.97     45.33 o 
  -3   4   6      324.01      289.00     21.05 o 
  -2   4   6      124.65      148.92     17.04 o 
  -1   4   6     5200.63     4830.69     78.82 o 
   0   4   6      360.22      376.39     17.86 o 
   1   4   6     7443.24     7625.21    121.78 o 
   2   4   6      899.75      898.77     32.00 o 
   3   4   6       51.86       68.41     16.68 o 
   4   4   6     1012.85      970.60     34.35 o 
   5   4   6     1207.24     1187.69     41.79 o 
   6   4   6     1380.75     1465.95     58.91 o 
   7   4   6      979.87     1078.93     69.57 o 
   8   4   6        0.27       12.90    153.44 o 
   9   4   6       24.41      339.70    162.46 o 
  -9   5   6      114.27       45.21    102.88 o 
  -8   5   6     3185.10     3453.58    147.33 o 
  -7   5   6      243.55      214.10     46.60 o 
  -6   5   6      197.32      148.01     38.53 o 
  -5   5   6     2172.31     2214.66     72.70 o 
  -4   5   6      147.15      153.10     24.83 o 
  -3   5   6     2007.36     2478.64     69.13 o 
  -2   5   6       13.29      -10.03     14.71 o 
  -1   5   6     6462.75     6601.62     93.02 o 
   0   5   6      724.16      839.89     26.06 o 
   1   5   6     6428.86     6311.54     95.78 o 
   2   5   6      534.94      629.81     25.53 o 
   3   5   6     1095.07     1297.75     37.01 o 
   4   5   6     5818.09     5584.51     99.39 o 
   5   5   6     4582.92     4372.84    120.97 o 
   6   5   6     4424.15     4215.33     95.05 o 
   7   5   6      121.11      117.12     43.07 o 
   8   5   6        2.44       58.26     80.07 o 
  -8   6   6      120.35      139.60     57.21 o 
  -7   6   6     1263.26     1326.04     75.41 o 
  -6   6   6     1273.55     1235.44     80.27 o 
  -5   6   6      435.36      255.14     60.30 o 
  -4   6   6        8.99       44.04     23.68 o 
  -3   6   6     1112.83     1398.15     47.14 o 
  -2   6   6      383.88      416.57     28.20 o 
  -1   6   6     2549.72     2781.12     63.03 o 
   0   6   6    16640.04    17762.40    236.92 o 
   1   6   6       81.87       89.48     12.19 o 
   2   6   6       96.82      152.79     15.35 o 
   3   6   6      218.95      654.28     79.21 o 
   4   6   6     2958.57     2925.59     60.13 o 
   5   6   6      301.09      208.84     30.65 o 
   6   6   6     6317.84     6035.50    136.94 o 
   7   6   6      852.07      848.60     57.31 o 
   8   6   6      256.71      258.87     79.73 o 
  -8   7   6     1103.89     1317.38    129.09 o 
  -7   7   6      109.32      136.36     49.32 o 
  -6   7   6        4.97      -12.85     39.68 o 
  -5   7   6       46.36       25.92     29.98 o 
  -4   7   6    16409.14    16242.61    300.98 o 
  -3   7   6     5451.91     5471.07    144.92 o 
  -2   7   6      153.12       88.25     18.21 o 
  -1   7   6     2037.31     2286.79     46.31 o 
   0   7   6     2674.50     2717.19     47.72 o 
   1   7   6      219.98      291.47     18.52 o 
   2   7   6     3354.63     3331.40     65.85 o 
   3   7   6     2226.25     2466.82     56.73 o 
   4   7   6     2559.53     2513.07     65.61 o 
   5   7   6     1607.10     1754.08     58.31 o 
   6   7   6      475.99      476.01     47.60 o 
   7   7   6      505.61      600.21     59.53 o 
   8   7   6     2106.78     2302.96    131.08 o 
  -8   8   6     1980.36     2261.00    106.99 o 
  -7   8   6     2241.05     2321.07     98.16 o 
  -6   8   6        4.29      -28.35     42.58 o 
  -5   8   6     6607.81     6535.64    144.57 o 
  -4   8   6     1529.11     1618.39     54.31 o 
  -3   8   6       84.66      228.96     28.36 o 
  -2   8   6     1670.41     1772.09     56.39 o 
  -1   8   6     6624.04     6804.80    116.32 o 
   0   8   6    25279.26    26981.56    411.80 o 
   1   8   6     2090.34     1954.06     47.34 o 
   2   8   6      352.21      385.05     26.56 o 
   3   8   6      296.06      426.26     31.88 o 
   4   8   6     2769.51     2715.77     70.34 o 
   5   8   6     2170.23     2213.95     66.90 o 
   6   8   6      237.23      288.14     43.74 o 
   7   8   6      361.47      375.02     79.68 o 
   8   8   6     1405.17     1561.39    143.54 o 
  -8   9   6     3307.37     3521.46    183.70 o 
  -7   9   6      695.84      769.61     69.23 o 
  -6   9   6     1778.04     1866.88     85.78 o 
  -5   9   6       85.35       77.23     34.17 o 
  -4   9   6     6308.62     5983.62    125.44 o 
  -3   9   6     4293.57     4483.65     98.33 o 
  -2   9   6      177.11      123.87     28.28 o 
  -1   9   6     4350.19     4299.50     82.81 o 
   0   9   6    34448.67    37883.01    776.27 o 
   1   9   6     2912.28     2924.09     68.53 o 
   2   9   6      386.01      410.52     34.43 o 
   3   9   6    10589.29    10545.47    185.40 o 
   4   9   6     1076.98     1096.46     48.73 o 
   5   9   6      472.38      413.65     40.80 o 
   6   9   6     1691.26     1593.40    118.89 o 
   7   9   6     1664.17     1696.85     94.82 o 
  -7  10   6      892.96      774.89     75.73 o 
  -6  10   6       37.91       71.33     52.34 o 
  -5  10   6     4349.33     4501.82    115.39 o 
  -4  10   6     1802.27     1756.43     61.16 o 
  -3  10   6     1557.98     1626.77     57.00 o 
  -2  10   6      739.05      801.94     37.90 o 
  -1  10   6     2135.63     2277.17     73.47 o 
   0  10   6    15020.80    15971.66    294.86 o 
   1  10   6     5161.59     5286.24    117.46 o 
   2  10   6     2005.34     2092.22     66.33 o 
   3  10   6      355.94      549.52     42.19 o 
   4  10   6     4237.16     4271.45    108.80 o 
   5  10   6      298.46      370.25     52.76 o 
   6  10   6      697.78      769.54     90.01 o 
   7  10   6        4.67       -5.51     61.26 o 
  -7  11   6        3.68      -63.26     63.26 o 
  -6  11   6      321.88      362.83     61.15 o 
  -5  11   6      133.62       84.22     42.69 o 
  -4  11   6     4878.20     4655.97    108.62 o 
  -3  11   6     3006.27     3009.33     79.79 o 
  -2  11   6     2066.52     2067.34     75.15 o 
  -1  11   6     4639.11     4706.36    110.52 o 
   0  11   6     2357.62     2514.02     74.61 o 
   1  11   6     7331.91     7171.54    171.84 o 
   2  11   6      520.98      534.62     42.90 o 
   3  11   6     3263.49     3282.31     90.90 o 
   4  11   6     4520.53     4239.33    111.15 o 
   5  11   6     5357.42     5086.39    148.72 o 
   6  11   6     1278.54     1412.09     88.19 o 
   7  11   6      501.95      627.67    115.06 o 
  -7  12   6      307.04      337.20    150.16 o 
  -6  12   6       38.25       70.75     62.37 o 
  -5  12   6      113.34       36.29     44.76 o 
  -4  12   6      320.85      341.52     46.53 o 
  -3  12   6       23.54       26.70     33.32 o 
  -2  12   6     3697.16     3819.73     92.17 o 
  -1  12   6      238.10      187.57     36.78 o 
   0  12   6     2676.85     3084.74    123.41 o 
   1  12   6      181.56      212.10     41.64 o 
   2  12   6     3757.51     3628.20    110.84 o 
   3  12   6      184.81      190.42     39.50 o 
   4  12   6      354.28      271.24     44.92 o 
   5  12   6      286.74      312.95     77.93 o 
   6  12   6     1485.33     1543.53     93.94 o 
  -6  13   6      433.96      413.62     72.63 o 
  -5  13   6      496.06      574.89     78.33 o 
  -4  13   6     6780.53     6755.43    167.63 o 
  -3  13   6     3532.04     3636.51    130.80 o 
  -2  13   6     2788.19     2850.53    104.45 o 
  -1  13   6     6333.45     6387.79    164.12 o 
   0  13   6     1694.94     1827.19     98.98 o 
   1  13   6     4788.54     4862.38    158.46 o 
   2  13   6     1963.41     2012.20     84.15 o 
   3  13   6     3309.57     3157.86    107.28 o 
   4  13   6      907.57      935.97     76.41 o 
   5  13   6     1618.68     1751.82     93.56 o 
   6  13   6       42.63       43.24     93.41 o 
  -6  14   6      176.09      305.90    122.85 o 
  -5  14   6     2085.78     2145.89    102.54 o 
  -4  14   6     1548.34     1472.64     85.07 o 
  -3  14   6       55.85      119.39     50.69 o 
  -2  14   6      478.20      415.75     66.47 o 
  -1  14   6     2312.80     2400.81     91.62 o 
   0  14   6     6847.09     6651.57    226.92 o 
   1  14   6     1009.84     1133.10     71.53 o 
   2  14   6     1212.15     1321.82     77.85 o 
   3  14   6       14.08       57.76     47.77 o 
   4  14   6     1164.56      982.79     89.77 o 
   5  14   6      981.01      872.22     91.76 o 
  -5  15   6     1656.27     1727.80    102.91 o 
  -4  15   6    10160.79     9440.93    295.37 o 
  -3  15   6      522.27      586.73     90.64 o 
  -2  15   6      112.69      198.00     63.43 o 
  -1  15   6      399.76      388.15     58.24 o 
   0  15   6    13644.27    14587.05    325.24 o 
   1  15   6        0.35       17.38     49.00 o 
   2  15   6        3.93       -2.29     50.63 o 
   3  15   6      270.98      243.01     57.65 o 
   4  15   6        0.01      -41.96     86.86 o 
  -4  16   6      137.79       22.98     75.90 o 
  -3  16   6      457.66      502.62     97.33 o 
  -2  16   6      235.26      313.02     85.90 o 
  -1  16   6      869.84      954.55     75.57 o 
   0  16   6     3876.04     4071.68    133.09 o 
   1  16   6     1584.90     1565.82     89.59 o 
   2  16   6       41.67      134.56     58.73 o 
   3  16   6     1329.09     1287.48     88.38 o 
  -3  17   6      522.16      187.08    150.98 o 
  -2  17   6      119.78      171.40     92.11 o 
  -1  17   6     1622.73     1598.93    104.42 o 
   0  17   6      715.17      574.36     71.71 o 
   1  17   6     2293.68     2048.65    103.22 o 
   2  17   6      289.36      306.26     68.50 o 
   3  17   6      563.72      699.08    141.13 o 
  -1  18   6      769.68      628.52    170.67 o 
   0  18   6       74.83       12.28     89.10 o 
   1  18   6     1204.93     1276.73    229.75 o 
  -9   0   7     2302.06     2409.42    157.68 o 
  -7   0   7      126.74       68.99     48.41 o 
  -5   0   7    14422.45    14156.06    349.14 o 
  -3   0   7     2567.01     2242.95     59.23 o 
  -1   0   7    30077.45    27702.64    536.48 o 
   1   0   7    37408.98    35804.96    757.26 o 
   3   0   7      815.59      521.09     34.58 o 
   5   0   7     1601.32     1489.60     67.36 o 
   7   0   7     3157.62     3399.26    199.39 o 
   9   0   7       76.06      134.57    141.13 o 
  -9   1   7     1961.83     2044.35    105.79 o 
  -8   1   7     1762.95     1904.06     82.25 o 
  -7   1   7      247.38      232.50     43.00 o 
  -6   1   7       10.58      -19.77     27.23 o 
  -5   1   7      782.89      802.05     38.28 o 
  -4   1   7     7075.37     6712.71    126.77 o 
  -3   1   7     9978.59     9960.39    144.23 o 
  -2   1   7       35.79       12.46     10.08 o 
  -1   1   7      522.74      588.16     20.55 o 
   0   1   7      153.67       88.09     12.53 o 
   1   1   7     2994.80     3153.51     52.87 o 
   2   1   7      243.02      334.30     19.06 o 
   3   1   7     1859.23     1781.24     44.97 o 
   4   1   7     9654.47     9386.20    142.54 o 
   5   1   7     2416.89     2613.37     60.53 o 
   6   1   7      810.27      882.30     43.07 o 
   7   1   7        7.20       12.82     41.27 o 
   8   1   7     3863.12     4033.04    185.65 o 
   9   1   7       14.42      164.10    147.69 o 
  -9   2   7     1721.71     1796.91    103.02 o 
  -8   2   7     2139.02     2319.00     90.86 o 
  -7   2   7     4731.54     4592.10    120.28 o 
  -6   2   7      367.98      443.24     41.17 o 
  -5   2   7      172.70      168.96     26.92 o 
  -4   2   7     3100.78     2999.23     69.12 o 
  -3   2   7     2384.84     2326.63     62.57 o 
  -2   2   7     4999.23     5585.42     86.07 o 
  -1   2   7    24262.08    22333.36    323.82 o 
   0   2   7      157.14      191.88     12.35 o 
   1   2   7    18120.38    18196.32    252.76 o 
   2   2   7       72.35      122.56     18.02 o 
   3   2   7     9927.32     9774.41    144.55 o 
   4   2   7     6521.96     6493.39    116.99 o 
   5   2   7      605.15      676.04     34.22 o 
   6   2   7     1164.24     1141.50     67.38 o 
   7   2   7     3192.69     2892.11     97.25 o 
   8   2   7     2733.71     2726.45    129.74 o 
  -9   3   7      740.06      816.13    118.43 o 
  -8   3   7       45.15       83.75     48.86 o 
  -7   3   7     7226.13     7223.49    166.76 o 
  -6   3   7      942.10      852.68     60.46 o 
  -5   3   7     1004.16      910.68     45.13 o 
  -4   3   7     2831.44     2717.01     57.98 o 
  -3   3   7      419.74      398.15     22.29 o 
  -2   3   7     2194.60     2806.03     51.51 o 
  -1   3   7     9380.06     8765.28    134.14 o 
   0   3   7        3.38        9.78     12.04 o 
   1   3   7     5650.81     5073.80     92.77 o 
   2   3   7        7.82       54.68     13.81 o 
   3   3   7     2661.54     2632.89     54.60 o 
   4   3   7     4712.28     4403.24     90.73 o 
   5   3   7      212.47      265.79     30.82 o 
   6   3   7      456.76      482.94     39.24 o 
   7   3   7      706.21      762.16     70.91 o 
   8   3   7       15.91      110.39     89.44 o 
  -9   4   7     1181.08     1286.77    143.20 o 
  -8   4   7     1439.56     1425.40     77.54 o 
  -7   4   7       35.92        6.13     40.45 o 
  -6   4   7      353.72      354.96     40.43 o 
  -5   4   7       12.31       43.73     29.28 o 
  -4   4   7     2326.74     2395.42     55.08 o 
  -3   4   7     1620.50     1542.28     41.16 o 
  -2   4   7      673.79      789.21     22.58 o 
  -1   4   7      445.96      362.98     17.74 o 
   0   4   7      251.02      225.18     16.50 o 
   1   4   7     1690.60     1636.75     40.45 o 
   2   4   7    12355.33    12930.50    196.75 o 
   3   4   7     6200.63     6088.45    103.38 o 
   4   4   7     2115.40     2059.58     50.06 o 
   5   4   7      424.51      420.54     34.55 o 
   6   4   7     2681.25     2617.11     86.36 o 
   7   4   7       19.31      -50.61     50.61 o 
   8   4   7     1609.29     1696.35    131.06 o 
  -9   5   7     3943.89     4138.71    288.82 o 
  -8   5   7      730.50      862.57     84.86 o 
  -7   5   7       43.02       28.82     39.75 o 
  -6   5   7      372.66      389.06     46.10 o 
  -5   5   7      489.44      566.57     61.09 o 
  -4   5   7       21.93       -8.50     22.91 o 
  -3   5   7     6985.07     6927.42    138.36 o 
  -2   5   7    10881.02    10735.32    151.04 o 
  -1   5   7      316.86      277.50     15.64 o 
   0   5   7        2.94        2.15     12.08 o 
   1   5   7      198.88      206.47     20.50 o 
   2   5   7     6011.57     5867.42     98.04 o 
   3   5   7     3582.13     3503.29     76.81 o 
   4   5   7     1611.98     1561.01     50.60 o 
   5   5   7     4111.47     4138.37     92.35 o 
   6   5   7      382.13      353.83     42.00 o 
   7   5   7       17.17        6.09     41.71 o 
   8   5   7     5990.89     5668.44    234.26 o 
  -8   6   7      102.51       43.40     57.56 o 
  -7   6   7      849.30      823.20     88.96 o 
  -6   6   7      135.66      147.15     42.48 o 
  -5   6   7      768.44      855.70     54.58 o 
  -4   6   7      476.37      592.19     38.05 o 
  -3   6   7    13800.28    13718.80    254.18 o 
  -2   6   7     3146.47     3183.91     59.90 o 
  -1   6   7      106.02       80.84     13.97 o 
   0   6   7       16.44      -12.09     12.09 o 
   1   6   7      391.18      300.04     19.67 o 
   2   6   7     3351.56     2972.69     66.84 o 
   3   6   7     9962.06     9485.12    168.33 o 
   4   6   7     1456.22     1548.36     52.67 o 
   5   6   7      163.06      167.87     35.32 o 
   6   6   7     1322.90     1422.47     63.97 o 
   7   6   7     1862.85     1892.23     79.30 o 
   8   6   7     1979.30     2088.33    146.09 o 
  -8   7   7      966.74     1073.17    180.23 o 
  -7   7   7       28.09       71.41     51.47 o 
  -6   7   7     1076.86     1125.76     70.37 o 
  -5   7   7     2309.74     2214.74     81.76 o 
  -4   7   7      672.60      802.38     43.90 o 
  -3   7   7     1361.66     1241.93     47.43 o 
  -2   7   7       18.72       22.08     17.81 o 
  -1   7   7     3576.30     3902.35     68.05 o 
   0   7   7      189.86      191.58     15.85 o 
   1   7   7     4227.33     4464.61     81.12 o 
   2   7   7     1992.02     1917.99     47.92 o 
   3   7   7      751.62      783.33     34.72 o 
   4   7   7     2767.93     2678.22     69.04 o 
   5   7   7     4035.54     4218.77     95.92 o 
   6   7   7       86.54       83.07     38.54 o 
   7   7   7      281.33      367.09     61.35 o 
   8   7   7     4905.77     5020.32    233.64 o 
  -8   8   7     6499.07     6745.04    191.70 o 
  -7   8   7      304.34      201.25     56.44 o 
  -6   8   7     1123.70      992.61     68.45 o 
  -5   8   7     6447.29     6330.60    142.23 o 
  -4   8   7     3656.31     3719.43     94.72 o 
  -3   8   7     4618.66     4500.79     97.51 o 
  -2   8   7     5126.20     5019.28    115.67 o 
  -1   8   7     6329.77     6412.70    110.87 o 
   0   8   7      133.05      166.24     24.61 o 
   1   8   7     2616.33     2674.99     58.07 o 
   2   8   7     3175.95     3079.20     65.34 o 
   3   8   7     6444.37     6176.15    119.41 o 
   4   8   7      249.75      201.09     31.44 o 
   5   8   7     3778.63     3625.59     88.57 o 
   6   8   7     1570.41     1510.75     68.64 o 
   7   8   7      346.61      357.72     56.99 o 
   8   8   7      638.76      745.03    180.51 o 
  -8   9   7     2473.40     2405.77    234.67 o 
  -7   9   7     4724.96     4944.61    234.26 o 
  -6   9   7     2870.40     2803.13    103.16 o 
  -5   9   7     1058.93     1103.80     58.95 o 
  -4   9   7      244.16      227.83     42.44 o 
  -3   9   7     3029.60     3264.86    116.32 o 
  -2   9   7      943.71      907.83     37.88 o 
  -1   9   7     6348.45     6392.28    124.34 o 
   0   9   7      156.13      217.23     29.42 o 
   1   9   7     3085.92     3100.01     72.59 o 
   2   9   7      902.81      866.54     36.96 o 
   3   9   7        2.27      164.61     28.62 o 
   4   9   7      312.82      241.22     33.47 o 
   5   9   7      927.52     1122.25     54.68 o 
   6   9   7     1295.89     1403.28     70.86 o 
   7   9   7      238.37      304.57     71.46 o 
  -7  10   7        0.33      -24.62     59.52 o 
  -6  10   7       63.99       -5.14     48.32 o 
  -5  10   7     8980.06     8954.65    179.07 o 
  -4  10   7     2310.95     2147.95     79.02 o 
  -3  10   7     5181.93     5122.19    111.20 o 
  -2  10   7       16.37      -23.27     23.27 o 
  -1  10   7       76.13       59.25     25.72 o 
   0  10   7      355.53      469.07     37.34 o 
   1  10   7       29.05       35.40     27.12 o 
   2  10   7      605.00      664.43     42.93 o 
   3  10   7      354.14      370.22     39.65 o 
   4  10   7      408.30      377.01     42.80 o 
   5  10   7     1347.45     1386.47     67.39 o 
   6  10   7      270.80      317.47     60.10 o 
   7  10   7      490.54      576.08    101.85 o 
  -7  11   7        3.94      -61.77     61.77 o 
  -6  11   7     3501.47     3721.16    134.30 o 
  -5  11   7      393.70      346.34     68.60 o 
  -4  11   7       69.43       53.47     34.68 o 
  -3  11   7     2677.10     2801.67     78.29 o 
  -2  11   7     7782.82     7763.04    150.65 o 
  -1  11   7       20.44       -1.53     30.06 o 
   0  11   7      248.23      245.85     35.76 o 
   1  11   7      220.50      192.07     38.64 o 
   2  11   7     4008.28     4241.65    119.12 o 
   3  11   7      829.83     1065.91     57.20 o 
   4  11   7     2148.43     2123.70     76.80 o 
   5  11   7      732.63      824.56     68.47 o 
   6  11   7     1127.26     1238.88     87.24 o 
   7  11   7      472.67      782.78    160.82 o 
  -7  12   7      613.12      569.44    170.67 o 
  -6  12   7      227.99      275.06     68.30 o 
  -5  12   7     2887.77     3045.47    108.11 o 
  -4  12   7      163.53       67.51     37.04 o 
  -3  12   7      749.82      840.55     56.00 o 
  -2  12   7     2340.71     2200.99     77.09 o 
  -1  12   7     1695.92     1476.32     65.42 o 
   0  12   7      571.22      592.33     51.84 o 
   1  12   7     1704.95     1656.52     73.88 o 
   2  12   7     2631.32     2552.12     91.30 o 
   3  12   7     1474.71     1330.70     61.60 o 
   4  12   7        6.26      -28.41     41.47 o 
   5  12   7     3152.56     3032.72    179.07 o 
   6  12   7      277.61      317.44    103.88 o 
  -6  13   7     2848.87     2749.51    119.60 o 
  -5  13   7      396.35      312.79     61.55 o 
  -4  13   7      223.59      339.94     54.84 o 
  -3  13   7     2840.77     2885.43     93.47 o 
  -2  13   7     6523.00     6530.26    170.97 o 
  -1  13   7       77.17       51.76     41.26 o 
   0  13   7      482.12      474.96     51.98 o 
   1  13   7     1837.84     1661.57     77.44 o 
   2  13   7     7700.95     7455.95    186.61 o 
   3  13   7       82.05      208.76     54.72 o 
   4  13   7     1637.39     1585.98     75.29 o 
   5  13   7       11.33       53.48     57.81 o 
   6  13   7      994.44     1004.32    164.10 o 
  -5  14   7     3881.96     3824.40    148.51 o 
  -4  14   7     1785.52     1872.54     92.47 o 
  -3  14   7     1770.59     1726.66     86.71 o 
  -2  14   7     3330.88     3232.23    119.85 o 
  -1  14   7      562.03      501.75     58.22 o 
   0  14   7      658.83      643.08     59.88 o 
   1  14   7      343.12      358.44     54.71 o 
   2  14   7     4500.03     4289.23    130.89 o 
   3  14   7      902.79      971.74     73.73 o 
   4  14   7        7.81        5.71     53.67 o 
   5  14   7     1899.06     1858.10    130.51 o 
  -5  15   7      247.33      307.03     70.47 o 
  -4  15   7      415.98      524.61     69.62 o 
  -3  15   7       27.57        0.84     58.22 o 
  -2  15   7      572.84      706.69    143.36 o 
  -1  15   7      173.95      207.56     52.88 o 
   0  15   7       97.93       95.55     61.58 o 
   1  15   7       80.19       71.42     54.40 o 
   2  15   7     2678.78     2478.88    102.02 o 
   3  15   7     1660.94     1695.21     89.62 o 
   4  15   7       75.24        9.04     62.37 o 
  -4  16   7     2408.05     2336.55    150.15 o 
  -3  16   7     3066.13     2847.35    159.40 o 
  -2  16   7     2081.83     1933.40    134.28 o 
  -1  16   7       45.57       60.03     57.56 o 
   0  16   7       15.35       -6.96     53.35 o 
   1  16   7        3.82      -40.96     56.01 o 
   2  16   7     2499.32     2411.96    126.01 o 
   3  16   7     6592.77     6288.50    180.96 o 
  -3  17   7      752.12      672.83    169.03 o 
  -2  17   7     4741.41     4027.56    209.23 o 
  -1  17   7     1093.19     1129.79    106.55 o 
   0  17   7      104.62       88.55     79.57 o 
   1  17   7     2394.89     2137.19    106.56 o 
   2  17   7     2798.64     2804.30    119.05 o 
   3  17   7       14.77       80.41    132.92 o 
   0  18   7      179.90      122.27    104.47 o 
  -8   0   8     4102.75     4114.11    192.45 o 
  -6   0   8      726.59      751.04     62.02 o 
  -4   0   8    35896.82    33996.75    953.66 o 
  -2   0   8     2012.64     1946.02     54.81 o 
   0   0   8    50410.78    51871.57   1221.17 o 
   2   0   8      747.08      550.92     31.52 o 
   4   0   8    33305.71    32445.88    637.54 o 
   6   0   8     2682.59     2687.79    123.09 o 
   8   0   8      345.07      310.16    118.16 o 
  -9   1   8     2326.46     2513.33    175.43 o 
  -8   1   8       26.35      150.95     56.24 o 
  -7   1   8     8796.08     8719.53    191.99 o 
  -6   1   8        5.34       68.60     32.41 o 
  -5   1   8      301.86      355.88     30.75 o 
  -4   1   8     8521.93     8218.36    150.71 o 
  -3   1   8     3954.64     3815.30     70.59 o 
  -2   1   8      960.31      842.43     28.14 o 
  -1   1   8      418.76      569.31     21.89 o 
   0   1   8     3516.09     3630.48     93.13 o 
   1   1   8      559.58      440.30     19.19 o 
   2   1   8     1772.04     1685.49     55.06 o 
   3   1   8      506.22      684.82     32.89 o 
   4   1   8    11825.64    11536.58    182.15 o 
   5   1   8      780.23      746.37     49.69 o 
   6   1   8      692.79      738.16     46.69 o 
   7   1   8     1861.48     1900.93     93.96 o 
   8   1   8       14.14      105.87     86.40 o 
  -9   2   8     1460.08     1347.90    146.15 o 
  -8   2   8     1124.60     1310.00     86.60 o 
  -7   2   8      119.76      105.58     41.80 o 
  -6   2   8      313.20      327.37     46.52 o 
  -5   2   8     2745.28     2564.97     66.90 o 
  -4   2   8    34878.34    33354.61    544.62 o 
  -3   2   8      630.32      884.48     29.98 o 
  -2   2   8      955.23      819.41     24.80 o 
  -1   2   8     1406.25     1557.21     34.59 o 
   0   2   8    45049.43    46212.45    672.86 o 
   1   2   8      345.98      428.83     18.98 o 
   2   2   8     4432.98     4169.36     79.99 o 
   3   2   8     8003.62     7859.57    127.93 o 
   4   2   8    19691.23    18610.12    306.48 o 
   5   2   8       18.34       21.74     26.15 o 
   6   2   8      212.38      211.60     36.99 o 
   7   2   8     1396.89     1318.11     71.24 o 
   8   2   8       20.52      128.00    118.16 o 
  -9   3   8      975.44     1028.57    107.46 o 
  -8   3   8      659.09      743.68     90.12 o 
  -7   3   8     1557.08     1552.70     70.73 o 
  -6   3   8        5.15        9.54     33.24 o 
  -5   3   8      227.43      216.14     33.42 o 
  -4   3   8     2435.91     2217.54     58.67 o 
  -3   3   8       67.70      148.21     20.52 o 
  -2   3   8     3830.98     3763.02     80.99 o 
  -1   3   8        9.11       -9.61     11.35 o 
   0   3   8    39024.08    40410.49    590.67 o 
   1   3   8      235.76      151.98     26.19 o 
   2   3   8     6363.87     6514.20    118.56 o 
   3   3   8       62.08       42.66     19.39 o 
   4   3   8     1417.48     1316.73     45.78 o 
   5   3   8      325.69      301.88     32.26 o 
   6   3   8     1464.21     1352.67     60.03 o 
   7   3   8       57.46       46.23     48.64 o 
   8   3   8     1590.52     1544.15    126.23 o 
  -9   4   8      400.07      292.11    155.90 o 
  -8   4   8       12.84       68.19     54.50 o 
  -7   4   8      694.41      662.33     56.05 o 
  -6   4   8     1322.26     1302.74     62.10 o 
  -5   4   8     1012.66      994.56     50.93 o 
  -4   4   8      836.98      836.64     37.44 o 
  -3   4   8        3.49      152.73     21.16 o 
  -2   4   8     1553.50     1669.68     37.80 o 
  -1   4   8       14.43       -7.84     12.02 o 
   0   4   8     1320.00     1329.55     40.75 o 
   1   4   8      392.80      318.29     22.26 o 
   2   4   8      405.77      548.47     37.92 o 
   3   4   8       19.77      117.57     22.87 o 
   4   4   8      327.52      369.76     30.43 o 
   5   4   8      804.64      938.85     45.08 o 
   6   4   8     1662.76     1755.09     62.28 o 
   7   4   8      841.54      833.59     79.28 o 
   8   4   8       82.23      154.26    129.64 o 
  -8   5   8      767.58      819.67     72.14 o 
  -7   5   8      791.85      821.46     64.43 o 
  -6   5   8     1553.38     1523.76     67.92 o 
  -5   5   8     5582.41     5543.03    142.24 o 
  -4   5   8     5499.91     4996.74    119.12 o 
  -3   5   8      560.21      658.01     34.54 o 
  -2   5   8     1151.21     1261.48     30.53 o 
  -1   5   8     4253.50     3986.71     67.36 o 
   0   5   8     4021.68     3791.16     70.95 o 
   1   5   8     6131.91     5969.15    102.51 o 
   2   5   8      169.07      261.18     28.99 o 
   3   5   8      446.54      589.93     33.65 o 
   4   5   8    13412.10    13052.95    225.50 o 
   5   5   8    12553.42    12816.97    225.99 o 
   6   5   8     5551.95     5577.06    131.46 o 
   7   5   8        6.74       66.32     58.08 o 
   8   5   8     1726.14     1914.81    165.75 o 
  -8   6   8      850.59      939.27     82.29 o 
  -7   6   8       52.90       75.57     49.36 o 
  -6   6   8     4840.13     4883.86    168.88 o 
  -5   6   8       97.08      130.29     37.00 o 
  -4   6   8     2386.70     2260.15     67.23 o 
  -3   6   8      563.88      875.33     62.06 o 
  -2   6   8       40.30       16.23     15.56 o 
  -1   6   8     1232.18     1092.98     28.47 o 
   0   6   8    25279.48    25291.79    379.11 o 
   1   6   8     1692.02     1589.63     45.34 o 
   2   6   8       68.08      140.80     23.17 o 
   3   6   8     5319.90     5270.35    106.09 o 
   4   6   8     1856.25     1680.36     62.37 o 
   5   6   8      957.53     1039.60     54.61 o 
   6   6   8     3110.05     3267.55     78.48 o 
   7   6   8     3558.78     3447.77    103.80 o 
   8   6   8      453.18      461.13    160.82 o 
  -8   7   8        0.47      178.12     63.70 o 
  -7   7   8     1809.84     1724.32     87.02 o 
  -6   7   8       38.98       50.53     43.03 o 
  -5   7   8     1130.55     1325.48     65.77 o 
  -4   7   8      660.52      772.30     43.71 o 
  -3   7   8      263.68      307.58     29.68 o 
  -2   7   8     4373.26     4316.74     81.13 o 
  -1   7   8     1788.80     1778.12     37.93 o 
   0   7   8     5451.59     5574.13     90.85 o 
   1   7   8     1551.15     1557.74     42.34 o 
   2   7   8     4552.14     4631.39     84.48 o 
   3   7   8      393.59      464.93     33.83 o 
   4   7   8     4091.44     3902.45     90.25 o 
   5   7   8     3284.95     3196.94     81.34 o 
   6   7   8      103.30       66.71     44.86 o 
   7   7   8      350.82      349.31     55.48 o 
   8   7   8     4424.92     4069.79    288.82 o 
  -8   8   8     2680.53     2663.75    133.13 o 
  -7   8   8        0.44        6.92     51.60 o 
  -6   8   8       40.21       -3.89     59.35 o 
  -5   8   8      841.84     1007.56     61.45 o 
  -4   8   8     6496.46     6155.18    238.90 o 
  -3   8   8     3936.27     4270.18    140.15 o 
  -2   8   8      130.47      125.96     21.43 o 
  -1   8   8     1305.70     1168.36     41.45 o 
   0   8   8    20893.96    21938.51    310.42 o 
   1   8   8     3113.30     3112.29     64.94 o 
   2   8   8      633.53      675.62     33.39 o 
   3   8   8     5101.67     4827.39     92.89 o 
   4   8   8     1377.77     1291.85     58.22 o 
   5   8   8      237.16      171.28     37.15 o 
   6   8   8      244.78      283.17     46.48 o 
   7   8   8     1662.33     1631.19    118.97 o 
   8   8   8        2.00       47.59    167.39 o 
  -8   9   8      803.86     1114.27    182.16 o 
  -7   9   8     1479.87     1599.49     90.41 o 
  -6   9   8     2505.94     2417.47     97.54 o 
  -5   9   8      179.56       42.29     47.72 o 
  -4   9   8     1917.08     1764.64     91.49 o 
  -3   9   8     8734.65     8343.68    159.01 o 
  -2   9   8      379.08      420.52     31.18 o 
  -1   9   8     2134.48     2159.59     59.03 o 
   0   9   8     4976.88     5223.59    116.46 o 
   1   9   8      948.92     1001.87     38.26 o 
   2   9   8     1255.52     1262.34     44.58 o 
   3   9   8     1205.84     1188.95     51.99 o 
   4   9   8     1233.00     1199.82     52.21 o 
   5   9   8       43.01       -2.21     35.31 o 
   6   9   8       40.11      -45.84     45.84 o 
   7   9   8     2367.67     2162.15     94.94 o 
  -7  10   8      486.03      474.38     69.44 o 
  -6  10   8      339.89      282.16     58.59 o 
  -5  10   8     1361.55     1398.24     63.07 o 
  -4  10   8     1418.50     1357.26     57.33 o 
  -3  10   8      696.32      793.28     50.27 o 
  -2  10   8     5248.32     5325.03    157.40 o 
  -1  10   8        2.58       26.96     28.25 o 
   0  10   8     8872.70     9042.07    182.49 o 
   1  10   8      131.12      126.03     40.01 o 
   2  10   8     1526.47     1511.93     53.08 o 
   3  10   8      373.22      383.60     36.47 o 
   4  10   8      333.90      322.32     39.63 o 
   5  10   8       30.45       41.63     38.96 o 
   6  10   8       34.43        8.23     49.11 o 
   7  10   8      978.43     1062.67    105.04 o 
  -7  11   8       26.14       -9.38     80.88 o 
  -6  11   8      941.20     1017.54     81.74 o 
  -5  11   8     5438.78     5230.14    127.33 o 
  -4  11   8     2926.98     3053.91     95.06 o 
  -3  11   8     2520.01     2792.71     87.33 o 
  -2  11   8      251.70      268.51     37.97 o 
  -1  11   8     9154.07     9473.06    192.34 o 
   0  11   8      104.13      115.40     32.04 o 
   1  11   8     8377.74     8592.04    200.64 o 
   2  11   8       13.58       -0.96     37.18 o 
   3  11   8      926.62     1040.81     63.16 o 
   4  11   8      210.31      272.10     44.64 o 
   5  11   8     3148.51     2859.29    113.50 o 
   6  11   8     2858.77     2838.99    117.35 o 
  -7  12   8       16.13       49.23    152.62 o 
  -6  12   8     2782.67     2970.98    247.52 o 
  -5  12   8      790.13      807.79     69.84 o 
  -4  12   8      126.53      171.81     45.81 o 
  -3  12   8        9.87       44.50     39.01 o 
  -2  12   8     1092.40     1097.96     65.73 o 
  -1  12   8      284.61      272.44     39.65 o 
   0  12   8      856.40     1097.68     65.14 o 
   1  12   8      583.87      663.62     55.53 o 
   2  12   8     1822.05     1927.12     80.68 o 
   3  12   8      339.34      284.63     52.36 o 
   4  12   8     1476.70     1493.50     71.62 o 
   5  12   8      296.24      246.44     62.26 o 
   6  12   8      659.17      584.26     76.93 o 
  -6  13   8       17.15      -16.72     74.81 o 
  -5  13   8     1828.76     1948.24     94.94 o 
  -4  13   8      439.81      526.62     55.96 o 
  -3  13   8     3875.27     3478.74    154.67 o 
  -2  13   8      559.24      581.79     59.99 o 
  -1  13   8     4180.30     4072.62    112.86 o 
   0  13   8     5193.42     5201.21    143.87 o 
   1  13   8     5895.57     5671.72    237.10 o 
   2  13   8      431.27      429.45     55.48 o 
   3  13   8      945.86      982.23     70.61 o 
   4  13   8      605.99      576.05     63.42 o 
   5  13   8      874.31      988.80     83.10 o 
   6  13   8      362.18      178.87    136.21 o 
  -5  14   8      698.01      612.60     75.93 o 
  -4  14   8      444.03      427.63     64.35 o 
  -3  14   8     1132.64     1217.70    104.00 o 
  -2  14   8     2438.29     2239.39     94.85 o 
  -1  14   8     1392.36     1527.28     77.88 o 
   0  14   8     4225.50     4291.85    130.66 o 
   1  14   8      531.52      587.27     61.98 o 
   2  14   8      589.59      627.86     64.65 o 
   3  14   8     1824.91     1769.11     89.31 o 
   4  14   8       79.64       19.20     58.57 o 
  -5  15   8     1832.31     1770.53    124.84 o 
  -4  15   8      393.28      476.46    107.77 o 
  -3  15   8      342.83      522.33     74.91 o 
  -2  15   8       59.78       75.05     65.46 o 
  -1  15   8      264.36      221.69     57.79 o 
   0  15   8       34.99        7.09     53.77 o 
   1  15   8      105.36       52.61     53.66 o 
   2  15   8      295.87      401.03     61.29 o 
   3  15   8        6.41       66.48     58.49 o 
   4  15   8     5814.23     5091.93    181.25 o 
  -4  16   8      706.62      860.12    114.02 o 
  -3  16   8     2479.04     2442.26    149.52 o 
  -2  16   8        2.43       15.56     69.52 o 
  -1  16   8     1826.86     1822.40    177.34 o 
   0  16   8     5588.85     6025.97    173.33 o 
   1  16   8     1344.86     1376.46     89.83 o 
   2  16   8      321.19      335.36     67.37 o 
   3  16   8     2880.54     2821.65    133.57 o 
   4  16   8     1028.48      571.08    141.13 o 
  -2  17   8      360.86      644.93    159.18 o 
  -1  17   8     2859.75     2763.06    144.03 o 
   0  17   8     1760.91     1786.07     99.91 o 
   1  17   8     2694.06     2458.42    114.03 o 
   2  17   8      238.39      211.69    126.36 o 
   0  18   8     4346.99     4491.54    282.26 o 
  -9   0   9     1428.31     1399.81    213.34 o 
  -7   0   9     4445.13     4567.32    193.43 o 
  -5   0   9      685.62      760.39     60.20 o 
  -3   0   9     4695.63     4040.36    117.76 o 
  -1   0   9    43322.50    42686.47   1158.37 o 
   1   0   9    19294.01    19336.81    382.45 o 
   3   0   9     2523.84     2377.72     68.96 o 
   5   0   9     9319.55     9687.70    300.00 o 
   7   0   9     2907.94     3118.05    148.54 o 
  -9   1   9      243.64      341.16    119.37 o 
  -8   1   9     4160.31     4192.98    138.68 o 
  -7   1   9       55.22      122.49     41.46 o 
  -6   1   9      623.43      658.36     42.26 o 
  -5   1   9    10413.54    10156.43    186.27 o 
  -4   1   9     6676.57     6234.41    120.91 o 
  -3   1   9     5586.62     4983.64     88.25 o 
  -2   1   9      778.33      736.46     24.95 o 
  -1   1   9     4165.08     4184.75     73.12 o 
   0   1   9       65.66       79.91     14.73 o 
   1   1   9     1845.79     1749.20     38.08 o 
   2   1   9     2906.44     2543.53     48.89 o 
   3   1   9     3471.41     3536.39     74.35 o 
   4   1   9     9052.76     8591.57    155.22 o 
   5   1   9     3539.58     3395.94     87.05 o 
   6   1   9     5455.99     5406.39    156.80 o 
   7   1   9     2107.31     1975.58    128.55 o 
   8   1   9      189.32      341.20    190.36 o 
  -9   2   9     1594.46     1676.70    159.82 o 
  -8   2   9     3659.93     3580.44    112.17 o 
  -7   2   9     3029.50     3081.82     96.74 o 
  -6   2   9     2638.64     2671.37     83.33 o 
  -5   2   9     1949.12     1989.29     59.59 o 
  -4   2   9     3818.50     3816.40     95.53 o 
  -3   2   9     6786.04     6647.76    113.44 o 
  -2   2   9     3606.12     3603.62     64.48 o 
  -1   2   9     4080.38     3758.24     69.17 o 
   0   2   9       48.16       38.52     25.74 o 
   1   2   9     5050.86     4905.67     78.99 o 
   2   2   9     8709.83     8613.69    139.88 o 
   3   2   9     1261.63     1264.61     41.99 o 
   4   2   9      618.37      730.56     56.48 o 
   5   2   9      394.08      339.13     33.82 o 
   6   2   9     1564.07     1453.65     64.36 o 
   7   2   9      310.83      375.18     55.30 o 
   8   2   9       24.65       -8.21    113.23 o 
  -9   3   9      141.39     -175.59    185.44 o 
  -8   3   9      264.64      380.45     58.11 o 
  -7   3   9     2858.40     2844.75     93.25 o 
  -6   3   9        7.96       -8.87     34.05 o 
  -5   3   9      274.67      282.76     35.52 o 
  -4   3   9     1603.63     1570.21     54.02 o 
  -3   3   9      923.39      885.75     32.45 o 
  -2   3   9      405.23      558.51     23.60 o 
  -1   3   9     4997.60     4506.63     77.21 o 
   0   3   9      179.58      207.95     19.40 o 
   1   3   9     4604.79     4291.62    102.67 o 
   2   3   9     1928.28     2156.47     54.36 o 
   3   3   9       29.42       49.73     21.22 o 
   4   3   9       11.82       26.21     23.94 o 
   5   3   9      476.25      578.16     45.38 o 
   6   3   9     1317.41     1319.97     61.48 o 
   7   3   9       51.02       13.46     49.46 o 
   8   3   9      384.29      265.85    137.85 o 
  -9   4   9      711.59      538.26    175.59 o 
  -8   4   9     2569.08     2505.96     98.87 o 
  -7   4   9       51.50       10.80     44.33 o 
  -6   4   9      205.08      253.54     43.28 o 
  -5   4   9      131.61      169.46     34.52 o 
  -4   4   9     1953.36     1728.28    124.36 o 
  -3   4   9     5293.73     5225.25     99.16 o 
  -2   4   9    11325.67    11154.02    183.08 o 
  -1   4   9     2071.92     2384.18     48.09 o 
   0   4   9        0.12       -4.79     14.97 o 
   1   4   9     1485.47     1443.84     68.37 o 
   2   4   9    11809.70    11776.28    201.34 o 
   3   4   9     9465.47     9470.59    168.36 o 
   4   4   9      741.18      725.53     39.63 o 
   5   4   9      875.75      984.12     47.84 o 
   6   4   9     3871.61     3941.49     96.68 o 
   7   4   9       75.17       85.50     60.61 o 
   8   4   9       52.66       91.10     90.42 o 
  -8   5   9     3461.91     3406.87    171.00 o 
  -7   5   9       69.42       80.87     47.62 o 
  -6   5   9      272.50      260.03     45.66 o 
  -5   5   9     4715.10     5089.20    134.91 o 
  -4   5   9     1337.51     1282.56     48.34 o 
  -3   5   9     4015.50     3856.66     88.55 o 
  -2   5   9    16428.53    16312.65    271.84 o 
  -1   5   9     1460.58     1402.41     34.24 o 
   0   5   9       61.66       56.86     17.00 o 
   1   5   9     1767.27     1487.86     44.34 o 
   2   5   9    16908.33    17000.43    281.17 o 
   3   5   9     1926.14     1847.53     54.02 o 
   4   5   9     3539.70     3413.58     81.20 o 
   5   5   9     7288.25     7220.33    153.51 o 
   6   5   9        6.79       -9.83     38.85 o 
   7   5   9       58.65        0.15     58.34 o 
   8   5   9     8016.04     7963.99    418.47 o 
  -8   6   9      964.50     1105.17     84.83 o 
  -7   6   9      868.13     1065.06    118.33 o 
  -6   6   9     3403.44     3505.35    162.96 o 
  -5   6   9      727.05      744.82     54.35 o 
  -4   6   9     1391.28     1391.63     53.03 o 
  -3   6   9     6149.41     5792.22    122.58 o 
  -2   6   9    15039.59    14850.02    244.15 o 
  -1   6   9     2739.30     2661.88     52.35 o 
   0   6   9       79.72       73.04     18.12 o 
   1   6   9     2961.64     2950.87    101.64 o 
   2   6   9    10443.38    10460.23    183.92 o 
   3   6   9     5021.10     4856.07    101.43 o 
   4   6   9      908.67      946.09     46.60 o 
   5   6   9       65.16       84.14     35.67 o 
   6   6   9      552.22      620.59     53.13 o 
   7   6   9      640.88      702.44     67.29 o 
   8   6   9     2066.01     2003.72    200.21 o 
  -8   7   9     4844.88     4940.50    197.54 o 
  -7   7   9      135.44      169.20     54.27 o 
  -6   7   9        5.80      -29.51     46.60 o 
  -5   7   9     3770.74     3659.91    111.71 o 
  -4   7   9     2732.84     2719.50     76.87 o 
  -3   7   9      105.04       97.35     33.07 o 
  -2   7   9     1051.99      976.45     35.44 o 
  -1   7   9    11838.90    11593.41    170.36 o 
   0   7   9      358.89      335.17     25.28 o 
   1   7   9    15099.87    15119.51    258.54 o 
   2   7   9     1421.09     1365.57     47.35 o 
   3   7   9     2483.18     2476.91     66.96 o 
   4   7   9     1657.96     1676.99     58.10 o 
   5   7   9     3254.48     3249.38     77.55 o 
   6   7   9       42.48       19.64     37.41 o 
   7   7   9     2514.69     2554.46    109.85 o 
   8   7   9     1873.74     2402.49    234.67 o 
  -8   8   9      521.55      580.93    162.46 o 
  -7   8   9       17.51       50.19     55.36 o 
  -6   8   9      800.49      867.00    123.19 o 
  -5   8   9     2615.67     2647.56     95.06 o 
  -4   8   9       12.89      -21.95     28.92 o 
  -3   8   9     7332.11     7270.04    152.53 o 
  -2   8   9      729.40      861.71     50.17 o 
  -1   8   9      543.50      564.63     30.38 o 
   0   8   9        9.19        1.63     20.33 o 
   1   8   9     2629.52     2632.85     69.14 o 
   2   8   9     1247.67     1277.30     42.82 o 
   3   8   9     1313.64     1449.21     48.56 o 
   4   8   9      810.19      926.62     48.16 o 
   5   8   9        0.61       14.48     34.34 o 
   6   8   9      633.12      678.42    108.18 o 
   7   8   9      904.44      986.29     70.88 o 
  -7   9   9     2472.96     2614.70    111.18 o 
  -6   9   9     1529.11     1618.65     83.91 o 
  -5   9   9      754.56      907.38     64.73 o 
  -4   9   9       15.39       14.43     36.52 o 
  -3   9   9     2452.72     2360.20     76.28 o 
  -2   9   9       68.62       56.03     31.07 o 
  -1   9   9      193.86      217.35     29.31 o 
   0   9   9        0.47      -15.18     22.94 o 
   1   9   9      855.78      861.64     37.61 o 
   2   9   9      694.49      766.23     37.91 o 
   3   9   9     7176.08     6889.40    146.58 o 
   4   9   9      449.45      459.38     47.44 o 
   5   9   9     3283.38     3277.87     95.77 o 
   6   9   9      439.59      441.41     54.46 o 
   7   9   9      783.64      889.41     73.29 o 
  -7  10   9      547.64      508.87     76.18 o 
  -6  10   9      433.05      372.41     58.66 o 
  -5  10   9     2264.19     2333.77     95.65 o 
  -4  10   9       48.91      -10.75     36.76 o 
  -3  10   9      243.26      254.17     40.00 o 
  -2  10   9      962.06      911.02     52.10 o 
  -1  10   9     1529.80     1499.78     58.10 o 
   0  10   9        0.04       24.43     29.98 o 
   1  10   9     1091.86     1088.18     46.45 o 
   2  10   9     2203.36     2121.67     63.15 o 
   3  10   9     2559.70     2488.42     71.51 o 
   4  10   9      796.16      804.26     50.43 o 
   5  10   9       64.25      136.25     41.61 o 
   6  10   9       26.87       46.50     51.25 o 
   7  10   9      586.11      523.22    126.36 o 
  -7  11   9      301.46      370.88    146.05 o 
  -6  11   9     2022.12     2112.43    100.59 o 
  -5  11   9      269.98      286.03     52.37 o 
  -4  11   9      761.20      804.17     72.36 o 
  -3  11   9      180.40      170.35     39.96 o 
  -2  11   9     2210.56     2215.33     79.58 o 
  -1  11   9     1675.41     1506.97     61.78 o 
   0  11   9      111.31      109.52     37.46 o 
   1  11   9     1140.69     1151.98     62.91 o 
   2  11   9      399.64      458.67     50.30 o 
   3  11   9       82.34       77.80     38.66 o 
   4  11   9     2230.64     2054.35     71.47 o 
   5  11   9      316.40      329.22     54.68 o 
   6  11   9       11.99      -34.48     60.62 o 
  -6  12   9      692.19      641.02     90.02 o 
  -5  12   9     3444.18     3525.19    110.76 o 
  -4  12   9       28.11       12.18     43.55 o 
  -3  12   9     1294.27     1338.47     66.01 o 
  -2  12   9     2399.10     2305.85     88.86 o 
  -1  12   9     4616.48     4476.37    114.12 o 
   0  12   9      205.14      276.15     41.02 o 
   1  12   9     5961.53     5498.91    147.96 o 
   2  12   9      594.36      459.73     53.65 o 
   3  12   9     1143.96     1031.83     69.94 o 
   4  12   9      270.79      246.79     49.03 o 
   5  12   9      123.49      145.13     52.31 o 
   6  12   9        2.30     -119.80    119.80 o 
  -6  13   9     3060.12     3127.83    277.34 o 
  -5  13   9       29.53       26.22     58.04 o 
  -4  13   9     2222.38     2139.39     87.65 o 
  -3  13   9      147.89      144.41     45.49 o 
  -2  13   9     1697.70     1702.07     80.38 o 
  -1  13   9     1988.70     1971.18     75.02 o 
   0  13   9       73.54       94.23     45.05 o 
   1  13   9     1031.86     1311.60     76.60 o 
   2  13   9      179.06      153.97     52.13 o 
   3  13   9      238.44      187.47     54.41 o 
   4  13   9     3058.97     2701.70    124.12 o 
   5  13   9       53.79      145.22     65.24 o 
  -5  14   9     1669.91     1650.09     99.26 o 
  -4  14   9       52.37       14.97     55.30 o 
  -3  14   9      764.83      898.13    102.80 o 
  -2  14   9      654.26      716.93     67.92 o 
  -1  14   9      210.98      209.74     52.78 o 
   0  14   9        2.50        3.09     47.10 o 
   1  14   9      510.32      532.16     61.52 o 
   2  14   9       30.09        2.61     51.00 o 
   3  14   9       30.03       56.90     54.96 o 
   4  14   9     1082.61     1204.01    111.09 o 
  -5  15   9     4876.17     4448.99    612.11 o 
  -4  15   9      407.63      396.43     82.47 o 
  -3  15   9     1230.91     1326.62     88.28 o 
  -2  15   9     1691.40     1650.12    105.67 o 
  -1  15   9     3187.27     2999.57    232.79 o 
   0  15   9       88.73       14.55     52.60 o 
   1  15   9     3348.28     3082.73    122.47 o 
   2  15   9     1649.20     1808.25     98.06 o 
   3  15   9     5176.59     4887.74    152.33 o 
   4  15   9       75.30      -70.56    123.08 o 
  -3  16   9     4433.87     4203.68    195.95 o 
  -2  16   9     2023.73     1873.81    118.78 o 
  -1  16   9      443.79      484.93     84.00 o 
   0  16   9        0.19       30.62     60.06 o 
   1  16   9      119.68      141.76     63.41 o 
   2  16   9     1923.49     1730.68     98.98 o 
   3  16   9     5719.74     5080.67    295.39 o 
  -2  17   9     2579.86     2694.59    267.49 o 
  -1  17   9     4665.26     4327.43    328.21 o 
   0  17   9       23.30       -6.67     96.26 o 
   1  17   9     3545.01     3210.45    185.59 o 
  -8   0  10     2850.72     3095.33    168.93 o 
  -6   0  10      599.42      659.44    104.76 o 
  -4   0  10    22524.43    20166.14    481.85 o 
  -2   0  10     1570.02     1577.61     52.26 o 
   0   0  10    13829.18    14421.76    325.81 o 
   2   0  10     2144.20     1926.80     60.87 o 
   4   0  10        6.85      -17.44     40.56 o 
   6   0  10     3766.77     3696.44    156.85 o 
   8   0  10     1651.51     1680.43    192.00 o 
  -9   1  10     1829.49     1938.07    228.11 o 
  -8   1  10       21.81       72.35     59.35 o 
  -7   1  10     3788.96     3928.24    114.01 o 
  -6   1  10     1856.69     1643.54     81.15 o 
  -5   1  10      254.00      311.54     32.06 o 
  -4   1  10     5207.90     5078.84    104.40 o 
  -3   1  10     1023.00      994.70     34.06 o 
  -2   1  10     1268.28     1182.32     32.32 o 
  -1   1  10     5538.03     5142.97     95.03 o 
   0   1  10     4875.37     5302.81     95.35 o 
   1   1  10    11102.11    10475.07    171.63 o 
   2   1  10       85.61       46.21     21.78 o 
   3   1  10     6208.96     5785.83    110.91 o 
   4   1  10     1473.58     1451.19     53.31 o 
   5   1  10     1321.66     1276.75     61.44 o 
   6   1  10     2292.99     2270.57     84.74 o 
   7   1  10      567.47      641.78     62.13 o 
   8   1  10       76.97       14.81     87.01 o 
  -9   2  10      362.40      530.06    180.51 o 
  -8   2  10     1293.47     1280.81     77.79 o 
  -7   2  10     1775.40     1800.40     76.37 o 
  -6   2  10       45.89       49.76     35.87 o 
  -5   2  10      143.59      143.15     29.26 o 
  -4   2  10    25529.80    24657.06    411.45 o 
  -3   2  10     3147.25     2934.71     61.81 o 
  -2   2  10     5523.66     5218.88     88.70 o 
  -1   2  10     5073.57     4735.47     81.66 o 
   0   2  10     7003.33     8445.04    179.85 o 
   1   2  10     5345.03     4810.82     86.87 o 
   2   2  10     6114.66     6098.94    109.63 o 
   3   2  10      541.76      476.47     30.83 o 
   4   2  10     4475.88     4583.28     97.18 o 
   5   2  10     3509.87     3682.09     98.67 o 
   6   2  10       14.82      -13.97     39.62 o 
   7   2  10      162.79      105.31     49.50 o 
   8   2  10     3178.84     3351.01    257.64 o 
  -9   3  10      174.18      269.13    205.13 o 
  -8   3  10     1939.99     1935.09     88.34 o 
  -7   3  10     1519.30     1471.44     72.01 o 
  -6   3  10      255.67      286.70     43.94 o 
  -5   3  10      123.87      111.03     33.44 o 
  -4   3  10     5218.25     4907.95    103.96 o 
  -3   3  10      459.45      415.43     32.62 o 
  -2   3  10     2098.75     2005.58     44.31 o 
  -1   3  10      348.99      334.60     20.03 o 
   0   3  10    13567.56    13852.16    219.94 o 
   1   3  10      201.22      181.82     22.80 o 
   2   3  10     3682.29     3415.19     74.59 o 
   3   3  10      288.05      307.19     28.56 o 
   4   3  10      136.89      139.53     28.29 o 
   5   3  10       63.13       36.28     29.72 o 
   6   3  10     2826.10     2806.59     94.24 o 
   7   3  10      356.41      378.89     87.76 o 
   8   3  10      580.30      735.19    149.34 o 
  -9   4  10        0.09      -52.51    147.69 o 
  -8   4  10      277.37      300.36     62.23 o 
  -7   4  10     1567.28     1702.47     79.20 o 
  -6   4  10      543.16      582.58     60.39 o 
  -5   4  10     2035.24     1953.70     76.56 o 
  -4   4  10      229.27      172.69     32.70 o 
  -3   4  10     2431.97     2403.83     63.85 o 
  -2   4  10       12.15       30.38     15.35 o 
  -1   4  10     3795.24     3473.16     71.91 o 
   0   4  10     9612.70     9487.66    232.33 o 
   1   4  10     4274.39     3726.03     78.98 o 
   2   4  10       92.14      161.43     26.43 o 
   3   4  10     4745.35     4973.26    101.79 o 
   4   4  10     5503.01     5407.02    112.00 o 
   5   4  10     5979.27     5788.08    121.52 o 
   6   4  10       11.91       18.44     38.54 o 
   7   4  10      189.24      261.89     78.68 o 
   8   4  10       58.40      265.85    123.08 o 
  -8   5  10      944.04     1362.98    123.17 o 
  -7   5  10      130.76      131.56     51.49 o 
  -6   5  10     3686.62     3535.34    165.86 o 
  -5   5  10    13049.29    11978.39    267.28 o 
  -4   5  10    12948.33    11643.04    255.16 o 
  -3   5  10       34.43       81.39     24.76 o 
  -2   5  10      112.88       99.39     38.64 o 
  -1   5  10     7268.26     7031.71    119.81 o 
   0   5  10     5624.19     5338.33     95.64 o 
   1   5  10     5586.62     5349.82    104.16 o 
   2   5  10       39.07       53.30     22.22 o 
   3   5  10     1788.06     1765.02     55.03 o 
   4   5  10     7360.66     7014.28    167.57 o 
   5   5  10     7725.73     7593.75    150.37 o 
   6   5  10      861.93      801.56     57.98 o 
   7   5  10      983.28      961.52     84.95 o 
   8   5  10      292.68      354.47    139.49 o 
  -8   6  10     2532.54     2518.10    145.67 o 
  -7   6  10     1875.53     2000.00     93.03 o 
  -6   6  10     6783.76     7035.24    198.26 o 
  -5   6  10      225.54      236.14     57.75 o 
  -4   6  10     2401.69     2274.14     68.41 o 
  -3   6  10     5560.37     5535.54    197.22 o 
  -2   6  10      388.46      416.83     34.65 o 
  -1   6  10     2489.97     2372.75     54.47 o 
   0   6  10    32752.54    33370.58    497.35 o 
   1   6  10     5118.29     4690.73     95.54 o 
   2   6  10      862.08      909.98     40.06 o 
   3   6  10     2149.94     2277.10     64.45 o 
   4   6  10      133.62       83.78     31.02 o 
   5   6  10       94.94       70.31     36.46 o 
   6   6  10     3238.90     3262.91     99.54 o 
   7   6  10      686.68      786.16     63.60 o 
  -8   7  10     2174.48     2163.76    227.28 o 
  -7   7  10       17.71       -7.45     54.38 o 
  -6   7  10      744.70      666.51     62.43 o 
  -5   7  10     2928.89     2831.26    110.14 o 
  -4   7  10     4963.34     4815.23    113.05 o 
  -3   7  10       33.20       83.93     26.48 o 
  -2   7  10      698.48      797.75     33.51 o 
  -1   7  10      262.64      250.16     22.47 o 
   0   7  10    45470.02    47064.06    739.40 o 
   1   7  10      993.87      933.36     40.86 o 
   2   7  10      412.34      452.63     33.14 o 
   3   7  10      194.47      298.34     33.09 o 
   4   7  10    10881.19    10082.62    187.50 o 
   5   7  10      822.66      957.41     58.77 o 
   6   7  10      853.31     1012.81     57.93 o 
   7   7  10     1484.72     1634.25     90.21 o 
  -8   8  10      182.55      187.08    147.69 o 
  -7   8  10     1804.25     1816.89     93.96 o 
  -6   8  10        2.35       -5.09     49.86 o 
  -5   8  10      167.34       85.32     45.13 o 
  -4   8  10      572.95      438.97     73.60 o 
  -3   8  10     3198.57     2817.53     83.52 o 
  -2   8  10      308.99      282.28     29.85 o 
  -1   8  10     3755.60     3670.68     77.60 o 
   0   8  10      608.62      698.39     33.57 o 
   1   8  10      209.19      123.79     24.00 o 
   2   8  10      650.69      766.59     47.68 o 
   3   8  10     1758.02     1641.38     52.23 o 
   4   8  10      174.93      178.91     44.90 o 
   5   8  10      438.57      401.54     43.57 o 
   6   8  10       60.29       57.05     43.50 o 
   7   8  10     2073.30     1961.61     91.44 o 
  -7   9  10       60.58      121.97     63.68 o 
  -6   9  10       50.26        7.58     51.12 o 
  -5   9  10       50.38       25.08     42.93 o 
  -4   9  10     4529.05     4127.37    183.15 o 
  -3   9  10      110.33      235.52     37.99 o 
  -2   9  10      748.04      839.15     49.36 o 
  -1   9  10        0.10      -10.33     24.51 o 
   0   9  10     2411.34     2345.68     63.70 o 
   1   9  10        3.36      -19.76     22.97 o 
   2   9  10     2268.82     2253.57     59.41 o 
   3   9  10      488.26      644.77     42.32 o 
   4   9  10     6743.62     6488.03    134.34 o 
   5   9  10       55.35       30.56     38.95 o 
   6   9  10     1866.34     1786.05     99.34 o 
   7   9  10     3105.20     3072.35    124.46 o 
  -7  10  10      133.05       61.20     93.49 o 
  -6  10  10       35.65        7.58     52.34 o 
  -5  10  10      314.11      196.55     58.88 o 
  -4  10  10      669.57      653.89     52.58 o 
  -3  10  10       24.21       78.10     36.44 o 
  -2  10  10     1064.45     1101.90     56.21 o 
  -1  10  10     1697.71     1589.10     61.24 o 
   0  10  10        9.64       -8.23     29.50 o 
   1  10  10      998.53     1030.97     47.83 o 
   2  10  10     1749.07     1710.79     58.20 o 
   3  10  10      323.66      463.88     41.41 o 
   4  10  10     5229.69     5263.88    118.22 o 
   5  10  10     1141.71     1257.65     75.59 o 
   6  10  10     1385.43     1493.40     81.66 o 
  -6  11  10     1809.96     1806.43    112.93 o 
  -5  11  10     2841.30     2751.73    144.40 o 
  -4  11  10      287.55      231.35     46.31 o 
  -3  11  10     1181.86     1213.12     61.16 o 
  -2  11  10      265.47      278.62     45.65 o 
  -1  11  10     2030.14     1941.60     70.50 o 
   0  11  10     2852.83     2898.45     85.99 o 
   1  11  10      992.71     1118.00     57.58 o 
   2  11  10        8.53      -22.46     36.87 o 
   3  11  10      467.33      451.68     44.07 o 
   4  11  10      167.86      176.46     43.28 o 
   5  11  10       27.55       31.93     45.70 o 
   6  11  10      690.63      929.96     94.98 o 
  -6  12  10     1350.82     1471.83    113.34 o 
  -5  12  10       38.73       46.05     67.98 o 
  -4  12  10     2384.22     2461.74     89.63 o 
  -3  12  10        8.81       23.06     40.06 o 
  -2  12  10      582.31      635.56     58.17 o 
  -1  12  10      168.08      162.96     39.62 o 
   0  12  10     5493.92     5759.89    136.51 o 
   1  12  10      552.70      569.72     56.34 o 
   2  12  10        5.69      -21.75     43.60 o 
   3  12  10      144.52      166.31     51.93 o 
   4  12  10     6080.31     5823.23    146.92 o 
   5  12  10        3.37       57.93     57.53 o 
  -5  13  10     1673.40     1549.75     92.43 o 
  -4  13  10      268.22      335.36     64.55 o 
  -3  13  10       95.37       63.78     51.48 o 
  -2  13  10      945.20      945.12     69.58 o 
  -1  13  10      720.22      749.17     62.61 o 
   0  13  10     4100.57     4134.08    126.23 o 
   1  13  10      352.37      268.34     53.92 o 
   2  13  10      174.15      201.02     53.87 o 
   3  13  10       63.21       87.63     54.02 o 
   4  13  10      857.13      754.88     72.82 o 
   5  13  10        5.27      -35.76    112.41 o 
  -5  14  10       58.07      129.62     80.46 o 
  -4  14  10     1097.74      992.65     72.84 o 
  -3  14  10     1347.58     1323.88     83.54 o 
  -2  14  10      626.62      643.85     67.22 o 
  -1  14  10      199.29      209.35     63.03 o 
   0  14  10       48.95       13.55     52.95 o 
   1  14  10       13.52      -16.75     49.32 o 
   2  14  10      656.16      716.13     78.64 o 
   3  14  10      301.44      295.30     69.40 o 
   4  14  10     4481.21     3889.92    136.92 o 
  -5  15  10     1217.92     1716.53    237.95 o 
  -4  15  10     7684.11     6888.72    217.29 o 
  -3  15  10      232.54      507.08     90.12 o 
  -2  15  10     1260.62     1219.35     95.95 o 
  -1  15  10      878.71     1026.78     92.71 o 
   0  15  10     6862.46     6626.47    181.60 o 
   1  15  10     1808.86     1776.01     94.50 o 
   2  15  10      758.36      722.09     77.94 o 
   3  15  10      731.39      776.71     79.04 o 
   4  15  10     4988.64     4013.99    269.13 o 
  -3  16  10     1886.09     1880.64    234.67 o 
  -2  16  10       11.50       30.30     72.30 o 
  -1  16  10     1489.73     1697.43    177.23 o 
   0  16  10      961.87     1028.05    119.83 o 
   1  16  10      144.54       52.35     75.56 o 
   2  16  10      335.31      221.20     88.10 o 
  -2  17  10     1655.08     1570.48    234.67 o 
  -1  17  10      475.12      564.52    183.80 o 
   0  17  10     3642.73     4007.43    269.13 o 
   1  17  10        5.38     -123.08    123.08 o 
  -7   0  11     6848.26     7079.54    268.00 o 
  -5   0  11     3890.88     3925.29    130.29 o 
  -3   0  11      136.63      133.62     33.14 o 
  -1   0  11      544.16      625.36     40.13 o 
   1   0  11     1635.12     1683.75     55.44 o 
   3   0  11    10140.81     9586.22    291.98 o 
   5   0  11    22766.04    22281.75    631.49 o 
   7   0  11       41.44       -8.31     73.83 o 
  -8   1  11     1775.48     1803.96     96.33 o 
  -7   1  11      136.23      139.41     45.96 o 
  -6   1  11     2964.62     3220.88     94.79 o 
  -5   1  11      161.79      178.21     31.70 o 
  -4   1  11     5667.73     5460.00    111.82 o 
  -3   1  11      277.34      430.31     29.91 o 
  -2   1  11    14604.20    13426.11    204.82 o 
  -1   1  11      440.07      425.34     23.74 o 
   0   1  11       96.41       78.37     16.95 o 
   1   1  11      483.24      453.99     28.39 o 
   2   1  11    19192.26    18151.23    279.24 o 
   3   1  11      658.30      856.02     60.06 o 
   4   1  11      772.33      789.52     50.54 o 
   5   1  11      616.65      643.93     52.46 o 
   6   1  11     6145.90     5993.25    206.74 o 
   7   1  11       55.00      103.05     55.38 o 
   8   1  11      872.72      963.65    121.84 o 
  -8   2  11     1668.78     1566.19     84.56 o 
  -7   2  11      932.94     1001.10     67.31 o 
  -6   2  11      843.59      918.99     56.69 o 
  -5   2  11      605.27      667.34     41.41 o 
  -4   2  11      747.19      795.54     40.16 o 
  -3   2  11      313.99      306.67     24.71 o 
  -2   2  11     8803.26     8433.20    135.27 o 
  -1   2  11      261.07      317.31     27.37 o 
   0   2  11       23.46       31.32     19.25 o 
   1   2  11      709.63      611.74     31.55 o 
   2   2  11     6830.39     6615.76    123.77 o 
   3   2  11      163.06      174.75     26.66 o 
   4   2  11      293.49      234.18     30.40 o 
   5   2  11     3387.67     3320.17     91.28 o 
   6   2  11      154.33      196.67     48.01 o 
   7   2  11      434.91      400.72     61.16 o 
   8   2  11     2614.77     3108.14    270.77 o 
  -8   3  11       41.37       75.29     60.04 o 
  -7   3  11      239.24      184.26     48.60 o 
  -6   3  11     2045.99     1922.04     75.21 o 
  -5   3  11     1680.61     1784.50     67.75 o 
  -4   3  11      240.82      207.44     28.78 o 
  -3   3  11      815.70      794.25     34.71 o 
  -2   3  11     1142.20     1081.03     34.02 o 
  -1   3  11       37.72       57.86     18.71 o 
   0   3  11       33.54       40.80     19.33 o 
   1   3  11       55.90       35.71     20.03 o 
   2   3  11      289.32      283.32     27.31 o 
   3   3  11    10513.92    10055.44    178.95 o 
   4   3  11       92.05       33.72     28.94 o 
   5   3  11       48.64       37.31     35.49 o 
   6   3  11     2933.93     2760.80    116.77 o 
   7   3  11     3028.76     2900.43    121.95 o 
   8   3  11      786.82      817.24    162.46 o 
  -8   4  11      419.55      467.34     66.84 o 
  -7   4  11       90.42       55.32     49.79 o 
  -6   4  11     7796.47     7397.37    173.28 o 
  -5   4  11     1706.66     1590.95     75.72 o 
  -4   4  11       42.84       20.47     30.29 o 
  -3   4  11    14349.90    13799.99    232.31 o 
  -2   4  11    15365.66    14753.43    271.52 o 
  -1   4  11      665.22      678.67     33.17 o 
   0   4  11       17.48       10.25     19.06 o 
   1   4  11      225.90      197.11     24.99 o 
   2   4  11     7480.35     7299.26    136.73 o 
   3   4  11    15007.28    14830.16    253.45 o 
   4   4  11     4196.28     4065.23     93.26 o 
   5   4  11     3927.16     4127.65     97.96 o 
   6   4  11        3.85      -11.61     40.08 o 
   7   4  11       12.18      -11.83     77.00 o 
   8   4  11     2029.71     1887.20    196.93 o 
  -8   5  11     6669.97     6703.67    190.54 o 
  -7   5  11        0.32       -2.92     50.32 o 
  -6   5  11     1043.05      971.94    128.30 o 
  -5   5  11     5587.12     5484.13    145.84 o 
  -4   5  11     1647.82     1526.05     64.79 o 
  -3   5  11     1752.12     1754.99     64.68 o 
  -2   5  11     2307.58     2310.27     64.16 o 
  -1   5  11      276.16      269.40     23.32 o 
   0   5  11      455.56      529.34     28.88 o 
   1   5  11      115.30      123.02     24.42 o 
   2   5  11      119.40      142.59     26.17 o 
   3   5  11      577.00      611.74     38.40 o 
   4   5  11     2357.31     2267.67     66.89 o 
   5   5  11      292.17      242.16     39.20 o 
   6   5  11     1195.73     1234.88     74.15 o 
   7   5  11      677.47      680.17    116.51 o 
   8   5  11     1360.59     1460.53    196.93 o 
  -8   6  11     1842.58     1923.20    150.00 o 
  -7   6  11      875.39      923.75    132.45 o 
  -6   6  11      941.52     1073.60     72.13 o 
  -5   6  11        3.46       11.46     38.85 o 
  -4   6  11      855.81      922.07     75.47 o 
  -3   6  11     6539.40     6663.60    188.35 o 
  -2   6  11     1068.37     1077.96     37.30 o 
  -1   6  11     2704.88     2481.52     62.48 o 
   0   6  11      361.62      392.56     30.22 o 
   1   6  11     2636.76     2564.03     65.39 o 
   2   6  11      723.55      745.09     49.79 o 
   3   6  11     1899.28     1907.21    104.29 o 
   4   6  11     2463.89     2656.27     75.27 o 
   5   6  11       74.69       22.35     41.49 o 
   6   6  11      400.48      497.56     54.65 o 
   7   6  11       30.16       69.13     70.43 o 
  -7   7  11     1164.11     1291.08     87.39 o 
  -6   7  11       89.63       55.56     47.80 o 
  -5   7  11     3555.32     3857.29    119.54 o 
  -4   7  11      257.66      224.01     44.03 o 
  -3   7  11     5426.13     5436.28    173.86 o 
  -2   7  11     1289.28     1328.09     55.81 o 
  -1   7  11    11123.36    11262.09    168.21 o 
   0   7  11       92.27      116.94     25.27 o 
   1   7  11     8223.08     8205.75    152.02 o 
   2   7  11      786.21      813.03     38.86 o 
   3   7  11     2975.35     2944.85     77.03 o 
   4   7  11       95.14      118.32     34.79 o 
   5   7  11       69.93      113.08     42.04 o 
   6   7  11       13.14       57.64     50.71 o 
   7   7  11     3020.72     2963.54    113.14 o 
  -8   8  11     1653.39     1833.05    208.41 o 
  -7   8  11      152.28       72.55     75.13 o 
  -6   8  11      717.99      794.73     71.05 o 
  -5   8  11      187.53      234.49     45.98 o 
  -4   8  11     1728.42     1737.03     78.88 o 
  -3   8  11      185.86      226.72     37.75 o 
  -2   8  11       78.73       55.59     31.81 o 
  -1   8  11    14695.18    14251.54    238.26 o 
   0   8  11       14.93        8.83     22.75 o 
   1   8  11    12056.45    11688.54    196.43 o 
   2   8  11     1370.63     1302.64     51.78 o 
   3   8  11       39.17       19.77     33.65 o 
   4   8  11     3544.56     3382.82     98.24 o 
   5   8  11      214.07      183.26     40.59 o 
   6   8  11     1768.08     1718.13     72.69 o 
   7   8  11      991.29     1148.26     98.92 o 
  -7   9  11      410.55      376.70     71.95 o 
  -6   9  11      131.42      104.44     61.16 o 
  -5   9  11     3725.23     3468.30    136.82 o 
  -4   9  11      205.17      228.25     50.20 o 
  -3   9  11     6202.88     6040.94    142.28 o 
  -2   9  11     1371.22     1372.07     59.07 o 
  -1   9  11     5077.64     4990.40    148.12 o 
   0   9  11       32.11       16.13     27.36 o 
   1   9  11     2915.75     3021.47     70.16 o 
   2   9  11     3082.37     2965.27     71.77 o 
   3   9  11     6840.18     6770.32    136.77 o 
   4   9  11     1450.96     1336.19     58.91 o 
   5   9  11       75.90       46.65     42.28 o 
   6   9  11      935.58      880.95     62.37 o 
   7   9  11      281.49      388.93    190.36 o 
  -6  10  11      178.81      115.58     66.31 o 
  -5  10  11      458.57      479.98     66.76 o 
  -4  10  11       17.41       10.19     40.04 o 
  -3  10  11     2720.68     2665.65     86.10 o 
  -2  10  11     2272.01     2247.19     76.88 o 
  -1  10  11     2800.89     2903.43     84.23 o 
   0  10  11      187.45      150.01     31.72 o 
   1  10  11     3584.22     3548.94     86.32 o 
   2  10  11     1811.70     1733.25     55.76 o 
   3  10  11     2038.71     1934.51     73.15 o 
   4  10  11        6.51       68.36     38.19 o 
   5  10  11     2764.44     2810.06     89.02 o 
   6  10  11      541.51      651.51     70.27 o 
  -6  11  11       22.77       85.19     68.92 o 
  -5  11  11       15.55       21.77     58.76 o 
  -4  11  11     3516.93     3098.82    119.74 o 
  -3  11  11     1389.49     1248.18     65.05 o 
  -2  11  11      428.65      451.21     66.56 o 
  -1  11  11     1846.77     1687.43     66.92 o 
   0  11  11      192.95      129.69     39.24 o 
   1  11  11     2356.91     2318.99     79.39 o 
   2  11  11     2790.96     2586.81     83.13 o 
   3  11  11      549.80      475.91     50.03 o 
   4  11  11     2114.78     1967.26     73.19 o 
   5  11  11        3.91       10.50     47.90 o 
   6  11  11      418.74      322.27    119.59 o 
  -6  12  11        3.20     -132.92    152.62 o 
  -5  12  11       20.00       -4.35     62.33 o 
  -4  12  11       82.36       52.27     47.10 o 
  -3  12  11      374.60      404.45     56.48 o 
  -2  12  11       47.53       12.33     46.28 o 
  -1  12  11    16287.81    16047.53    308.48 o 
   0  12  11       12.47      -24.38     37.83 o 
   1  12  11    11658.23    11440.71    262.17 o 
   2  12  11      118.29       64.00     47.00 o 
   3  12  11      803.36      795.41     69.98 o 
   4  12  11        1.22       30.52     52.02 o 
   5  12  11      402.51      363.25     69.31 o 
  -5  13  11       51.70      114.52     68.43 o 
  -4  13  11     1801.02     1814.58     85.92 o 
  -3  13  11      415.08      368.84     60.05 o 
  -2  13  11     4090.97     3817.31    126.35 o 
  -1  13  11     1460.72     1485.20     80.18 o 
   0  13  11      340.61      385.86     55.25 o 
   1  13  11     2230.11     2320.53    147.80 o 
   2  13  11     4667.68     4548.08    139.03 o 
   3  13  11      977.13      905.99     74.73 o 
   4  13  11     2489.35     2284.68    104.97 o 
   5  13  11      250.17      366.11    112.40 o 
  -5  14  11      426.25      403.70    169.03 o 
  -4  14  11     1011.91      963.89     81.68 o 
  -3  14  11      687.85      748.39     73.01 o 
  -2  14  11     1475.48     1478.92     84.75 o 
  -1  14  11      874.06     1039.63     92.64 o 
   0  14  11      150.60      149.78     55.13 o 
   1  14  11     2532.32     2586.66    115.22 o 
   2  14  11     2687.07     2477.96    126.96 o 
   3  14  11      409.07      506.63    106.59 o 
   4  14  11     2230.42     1744.43    183.80 o 
  -4  15  11       69.65      145.63     79.09 o 
  -3  15  11     4260.20     4017.85    140.47 o 
  -2  15  11     3162.46     2917.44    195.64 o 
  -1  15  11     2011.44     2109.67    119.28 o 
   0  15  11       76.85       35.07     58.18 o 
   1  15  11      615.15      618.55     73.89 o 
   2  15  11     4088.01     3803.10    133.58 o 
   3  15  11     2699.03     2620.75    214.98 o 
  -3  16  11     4180.90     3762.92    329.85 o 
  -2  16  11       18.43      -11.49    162.46 o 
  -1  16  11      524.79      533.96     86.49 o 
   0  16  11       15.42      -37.93     86.69 o 
   1  16  11     1112.81     1095.15    130.32 o 
  -8   0  12       74.91       51.68     91.59 o 
  -6   0  12     5631.25     5349.83    194.57 o 
  -4   0  12      567.11      604.60     79.46 o 
  -2   0  12     1004.34      923.93     57.56 o 
   0   0  12     1111.19      860.74     58.98 o 
   2   0  12      521.07      482.36     57.27 o 
   4   0  12     7340.68     6644.26    226.21 o 
   6   0  12       18.95      -48.43     62.28 o 
   8   0  12     1024.99     1258.68    190.36 o 
  -8   1  12       45.57       16.42     65.23 o 
  -7   1  12        9.84       18.72     47.13 o 
  -6   1  12     3348.72     3473.67    101.80 o 
  -5   1  12     2859.83     2700.37     74.47 o 
  -4   1  12     5582.20     5270.59    133.20 o 
  -3   1  12     9203.53     8592.73    161.33 o 
  -2   1  12      248.65      321.82     52.26 o 
  -1   1  12     9833.37     8934.90    151.89 o 
   0   1  12      738.10      648.49     38.98 o 
   1   1  12     6032.36     5852.64    104.42 o 
   2   1  12      553.58      656.96     38.96 o 
   3   1  12     7047.29     6929.06    146.24 o 
   4   1  12     1057.88     1096.79     59.30 o 
   5   1  12       48.95       43.41     39.68 o 
   6   1  12      398.93      379.06     56.31 o 
   7   1  12     1679.18     1697.01     91.90 o 
   8   1  12      378.17      311.80    178.87 o 
  -8   2  12      130.70       82.22     77.22 o 
  -7   2  12      349.20      356.73     54.92 o 
  -6   2  12      116.68       98.70     40.66 o 
  -5   2  12     7140.00     6737.52    163.69 o 
  -4   2  12     2596.53     2442.20     69.92 o 
  -3   2  12      887.83      877.50     51.20 o 
  -2   2  12     3816.67     3703.12     78.23 o 
  -1   2  12     3907.41     3574.33     88.56 o 
   0   2  12    13579.53    14199.94    318.27 o 
   1   2  12     5154.53     5221.60    102.97 o 
   2   2  12     2282.36     2256.73     96.83 o 
   3   2  12      438.27      516.37     42.17 o 
   4   2  12      222.49      253.54     52.35 o 
   5   2  12     4721.21     4475.71    124.78 o 
   6   2  12     1188.64     1325.62     74.82 o 
   7   2  12     4507.52     4189.15    163.44 o 
   8   2  12     2477.65     3062.19    241.23 o 
  -8   3  12     1729.02     1860.81     93.96 o 
  -7   3  12        5.26      -33.84     47.63 o 
  -6   3  12      659.28      735.82     56.35 o 
  -5   3  12      106.87       51.87     35.94 o 
  -4   3  12     2133.99     2183.14    111.67 o 
  -3   3  12     1114.72     1294.82     69.96 o 
  -2   3  12     2219.31     2049.23     60.54 o 
  -1   3  12     2737.53     2607.86     62.25 o 
   0   3  12     5196.10     5198.81    114.00 o 
   1   3  12     3849.75     3663.89     98.34 o 
   2   3  12     1132.97     1109.47     46.11 o 
   3   3  12     5046.90     5367.27    110.52 o 
   4   3  12     3614.13     3488.08     84.92 o 
   5   3  12        4.72       20.68     40.82 o 
   6   3  12     1546.85     1516.55     78.96 o 
   7   3  12        5.01       23.33     57.67 o 
   8   3  12       50.42       14.77    147.69 o 
  -8   4  12      219.69      169.81     63.38 o 
  -7   4  12       43.90        2.98     68.46 o 
  -6   4  12      704.03      744.99     59.65 o 
  -5   4  12     2064.27     2172.29     91.54 o 
  -4   4  12     5344.72     5092.54    133.23 o 
  -3   4  12      712.71      958.07     44.43 o 
  -2   4  12      247.88      301.69     30.54 o 
  -1   4  12     4698.43     4418.30     89.86 o 
   0   4  12    10682.17    10556.26    218.70 o 
   1   4  12     6974.59     6361.55    122.70 o 
   2   4  12       10.67        1.72     24.83 o 
   3   4  12        3.84      177.43     41.63 o 
   4   4  12     1212.33     1244.15     52.95 o 
   5   4  12     2776.81     2771.47     95.42 o 
   6   4  12      233.29      210.30     61.66 o 
   7   4  12     2073.39     2191.78    140.25 o 
  -8   5  12     1482.11     1705.24    212.69 o 
  -7   5  12      623.35      658.15     88.46 o 
  -6   5  12     2446.66     2499.74    105.17 o 
  -5   5  12     4025.85     4099.62    120.62 o 
  -4   5  12     7281.67     6829.36    198.14 o 
  -3   5  12      597.42      668.26     46.54 o 
  -2   5  12     1151.19     1096.69     87.54 o 
  -1   5  12      534.19      631.22     31.81 o 
   0   5  12      927.57      975.86     41.06 o 
   1   5  12      484.23      584.18     34.96 o 
   2   5  12       35.28       13.53     26.12 o 
   3   5  12      239.69      268.03     33.23 o 
   4   5  12      428.45      449.06     41.34 o 
   5   5  12       65.34       78.22     37.76 o 
   6   5  12      179.94      116.17     54.72 o 
   7   5  12      222.95      397.38     96.23 o 
  -8   6  12     1232.54     1523.73    256.82 o 
  -7   6  12     2407.32     2320.90    103.82 o 
  -6   6  12     1694.75     1837.65     85.46 o 
  -5   6  12      378.84      251.81     67.53 o 
  -4   6  12     1284.53     1116.60    140.31 o 
  -3   6  12     1008.59     1034.80     55.42 o 
  -2   6  12     3178.54     3096.05    110.05 o 
  -1   6  12       57.66       74.95     28.24 o 
   0   6  12    17488.49    18330.75    327.52 o 
   1   6  12     3233.93     3004.11     73.71 o 
   2   6  12     5198.51     5053.65    107.14 o 
   3   6  12     1213.70     1224.32     52.01 o 
   4   6  12       35.52       -3.62     32.56 o 
   5   6  12      997.62     1159.63     58.85 o 
   6   6  12      102.18       41.44     52.07 o 
   7   6  12     1515.68     1690.44    139.19 o 
  -7   7  12      228.20      269.42     83.39 o 
  -6   7  12      776.05      833.11    105.08 o 
  -5   7  12     1129.32     1234.68    127.01 o 
  -4   7  12    10165.34     9409.92    261.28 o 
  -3   7  12      107.36      175.85     34.57 o 
  -2   7  12      636.38      720.33     45.14 o 
  -1   7  12       40.85       39.96     24.74 o 
   0   7  12    13765.01    13606.08    233.82 o 
   1   7  12        9.37      -12.03     26.47 o 
   2   7  12     1702.88     1657.73     57.56 o 
   3   7  12       20.62       79.05     34.56 o 
   4   7  12      963.72     1034.08     55.15 o 
   5   7  12       18.61       22.89     43.94 o 
   6   7  12     4707.56     4750.72    157.88 o 
   7   7  12      649.32      840.36    137.74 o 
  -7   8  12     1670.70     1814.15    116.30 o 
  -6   8  12      285.17      220.26    114.02 o 
  -5   8  12      650.70      624.29    134.07 o 
  -4   8  12      476.43      369.37    140.46 o 
  -3   8  12        5.95        5.45     35.38 o 
  -2   8  12      214.20      226.98     37.47 o 
  -1   8  12     6345.65     6434.90    124.58 o 
   0   8  12      671.06      675.25     36.05 o 
   1   8  12     1810.77     1918.10     61.05 o 
   2   8  12      240.16      333.95     36.37 o 
   3   8  12      422.83      477.26     43.17 o 
   4   8  12      774.57      804.14     57.77 o 
   5   8  12     3817.20     3974.27     94.55 o 
   6   8  12      111.77      135.83     49.57 o 
   7   8  12        0.04       32.82    134.57 o 
  -6   9  12      485.26      595.35    153.49 o 
  -5   9  12       13.31      -21.38     52.47 o 
  -4   9  12     5136.84     4871.85    127.90 o 
  -3   9  12     1992.72     2046.60     74.22 o 
  -2   9  12     1916.77     1914.05     70.97 o 
  -1   9  12      550.74      615.89     40.14 o 
   0   9  12     5142.67     5248.82    115.83 o 
   1   9  12      515.21      531.47     36.68 o 
   2   9  12      909.05      912.30     44.67 o 
   3   9  12     3540.61     3390.37    109.39 o 
   4   9  12     1596.29     1432.14     62.81 o 
   5   9  12      600.49      677.17     61.40 o 
   6   9  12     1663.11     1768.24     80.74 o 
  -6  10  12      913.05     1022.37    136.43 o 
  -5  10  12     1126.91     1196.27     91.19 o 
  -4  10  12     8042.56     8177.74    186.18 o 
  -3  10  12       85.00      115.29     41.53 o 
  -2  10  12     1578.72     1482.66     73.49 o 
  -1  10  12      197.84      194.84     39.56 o 
   0  10  12      876.38     1097.57     50.87 o 
   1  10  12     1483.40     1560.39     58.65 o 
   2  10  12     1701.78     1681.30     57.45 o 
   3  10  12        0.59       40.67     36.08 o 
   4  10  12     8121.66     7753.23    158.85 o 
   5  10  12     3180.12     3107.60     94.64 o 
   6  10  12     3888.44     3946.47    144.42 o 
  -6  11  12     1069.30      971.90     94.44 o 
  -5  11  12        8.84       21.87     60.60 o 
  -4  11  12      474.98      384.91     52.71 o 
  -3  11  12      255.25      260.26     71.98 o 
  -2  11  12       30.27       36.95     43.16 o 
  -1  11  12      733.72      862.07     57.32 o 
   0  11  12      944.86     1057.53     59.90 o 
   1  11  12      165.50      192.11     37.16 o 
   2  11  12        0.21       35.40     39.59 o 
   3  11  12      557.86      609.57     54.65 o 
   4  11  12        7.74      -33.65     43.30 o 
   5  11  12      490.24      556.01     59.16 o 
  -6  12  12        0.69      -37.74    155.90 o 
  -5  12  12      167.36      155.50     70.75 o 
  -4  12  12     7364.82     6660.20    191.92 o 
  -3  12  12        1.39       21.57     49.04 o 
  -2  12  12       56.29       17.82     46.06 o 
  -1  12  12       70.84      109.46     48.74 o 
   0  12  12     9383.68     9716.56    205.75 o 
   1  12  12      125.50       71.63     49.82 o 
   2  12  12      216.68      233.12     54.71 o 
   3  12  12       26.73        6.00     45.77 o 
   4  12  12     2964.38     2908.89    117.27 o 
   5  12  12       52.52       43.41     66.92 o 
  -5  13  12       46.83       13.76     82.81 o 
  -4  13  12     1471.46     1352.82     96.88 o 
  -3  13  12     1454.35     1579.55     88.42 o 
  -2  13  12      536.03      598.70     66.57 o 
  -1  13  12      294.59      268.04     58.14 o 
   0  13  12     4716.17     4794.44    142.80 o 
   1  13  12      735.38      842.42     70.67 o 
   2  13  12      114.17      173.81     57.50 o 
   3  13  12     1965.12     1726.92     92.68 o 
   4  13  12     1160.54     1279.96     92.27 o 
   5  13  12      122.80      123.08    150.98 o 
  -4  14  12     6484.72     6109.76    188.31 o 
  -3  14  12       81.00       70.59     60.06 o 
  -2  14  12       70.26       65.51     57.78 o 
  -1  14  12     1099.52     1096.13    164.76 o 
   0  14  12     2253.24     2317.09    101.51 o 
   1  14  12     1498.09     1633.33     94.57 o 
   2  14  12        0.42       -7.25     60.25 o 
   3  14  12      140.73      207.85     68.22 o 
   4  14  12    10248.44     8717.23    431.59 o 
  -3  15  12      877.73     1021.08    100.21 o 
  -2  15  12        1.50        5.90     71.24 o 
  -1  15  12     1022.13     1078.59    100.14 o 
   0  15  12     2302.69     2268.29    104.32 o 
   1  15  12      307.39      348.80     99.01 o 
   2  15  12      485.25      526.07     84.58 o 
  -2  16  12      112.65      164.10    170.67 o 
  -1  16  12        7.52      116.51    154.26 o 
   1  16  12      731.35      346.26    155.90 o 
  -7   0  13      597.81      718.02     99.75 o 
  -5   0  13    26242.95    25736.70    617.25 o 
  -3   0  13    17637.59    17171.33    421.10 o 
  -1   0  13     4093.35     4186.27    118.38 o 
   1   0  13     4542.33     4488.00    133.66 o 
   3   0  13    19810.89    18518.90   1246.37 o 
   5   0  13     4387.43     4190.31    173.99 o 
   7   0  13       79.91       87.92     84.49 o 
  -8   1  13       25.39       25.43     66.76 o 
  -7   1  13      300.76      283.50     53.98 o 
  -6   1  13     6555.13     6701.31    158.73 o 
  -5   1  13       55.22       32.85     32.17 o 
  -4   1  13        4.30      -28.11     28.11 o 
  -3   1  13     2608.10     2775.24     95.25 o 
  -2   1  13     5661.40     5626.91    149.80 o 
  -1   1  13     5498.14     5290.82    145.73 o 
   0   1  13        4.47      -20.60     20.60 o 
   1   1  13     4864.19     4850.05    101.24 o 
   2   1  13        4.38        7.05     26.43 o 
   3   1  13      149.38      142.95     35.43 o 
   4   1  13      496.42      594.29     50.89 o 
   5   1  13      257.19      269.05     48.24 o 
   6   1  13        6.56      -27.01     51.01 o 
   7   1  13       57.02       35.49    109.91 o 
   8   1  13     2990.93     3008.03    229.75 o 
  -8   2  13      755.59      912.80     87.15 o 
  -7   2  13      264.59      302.81     57.85 o 
  -6   2  13      446.17      462.40     74.63 o 
  -5   2  13     1525.28     1532.69     67.44 o 
  -4   2  13     2434.09     2269.03     68.27 o 
  -3   2  13     1138.31     1178.56     69.01 o 
  -2   2  13     2338.25     2311.28     67.24 o 
  -1   2  13     3788.49     3578.79    120.98 o 
   0   2  13      116.00       73.79     26.90 o 
   1   2  13     2621.88     2741.06     90.32 o 
   2   2  13      277.73      299.81     33.50 o 
   3   2  13     1178.58     1136.12     52.57 o 
   4   2  13     7819.10     7317.47    174.81 o 
   5   2  13      552.47      694.23     60.87 o 
   6   2  13      516.31      563.80     60.28 o 
   7   2  13      522.88      562.23     71.63 o 
  -8   3  13      405.98      502.75     70.95 o 
  -7   3  13     2181.97     2115.47     91.59 o 
  -6   3  13     2392.13     2233.24     86.74 o 
  -5   3  13        2.28      -33.53     37.89 o 
  -4   3  13     2190.21     1987.36     79.60 o 
  -3   3  13    10389.29    10252.16    229.77 o 
  -2   3  13      706.18      761.12     41.38 o 
  -1   3  13    10224.72    10203.88    179.90 o 
   0   3  13       65.78       52.12     22.61 o 
   1   3  13     7807.86     7612.77    142.49 o 
   2   3  13      602.16      668.77     38.04 o 
   3   3  13    19569.11    18907.02    350.10 o 
   4   3  13      732.89      809.71     89.77 o 
   5   3  13     1935.09     1880.02     80.62 o 
   6   3  13      853.81      802.33     70.23 o 
   7   3  13     2560.02     2326.27    119.62 o 
  -8   4  13       96.46       94.22     95.58 o 
  -7   4  13       32.56        5.18     68.41 o 
  -6   4  13      940.68     1146.94    106.85 o 
  -5   4  13     6114.38     6009.28    157.40 o 
  -4   4  13      903.79      963.96     68.53 o 
  -3   4  13    11067.77    11184.99    216.92 o 
  -2   4  13      829.74      818.48     42.27 o 
  -1   4  13      178.15      206.21     25.14 o 
   0   4  13        8.09       13.31     23.08 o 
   1   4  13      345.19      303.59     35.19 o 
   2   4  13      646.51      627.59     38.29 o 
   3   4  13     1677.87     1720.31     57.90 o 
   4   4  13      885.34      917.99     54.52 o 
   5   4  13     4740.42     4461.99    143.30 o 
   6   4  13     1088.43     1210.50     95.05 o 
   7   4  13     2472.79     2500.15    125.69 o 
  -8   5  13     6086.03     6566.58    681.03 o 
  -7   5  13       20.14       16.38     55.00 o 
  -6   5  13     1164.89     1347.40     78.82 o 
  -5   5  13        1.07      -29.23     46.60 o 
  -4   5  13     2927.03     2808.59    110.92 o 
  -3   5  13     1485.35     1540.69     67.74 o 
  -2   5  13     1861.61     1890.18     85.86 o 
  -1   5  13     1809.02     1822.26     51.10 o 
   0   5  13        7.60        4.45     24.75 o 
   1   5  13     7179.84     7072.61    136.63 o 
   2   5  13     1576.82     1536.08     54.83 o 
   3   5  13     2712.54     2662.55     73.71 o 
   4   5  13        8.56       20.27     33.74 o 
   5   5  13     2313.83     2272.41     90.30 o 
   6   5  13       93.66       42.79     54.82 o 
   7   5  13      660.11      699.03    191.18 o 
  -8   6  13      529.35      305.23    150.98 o 
  -7   6  13     2236.05     2310.25    114.07 o 
  -6   6  13      483.45      497.76    125.54 o 
  -5   6  13        0.76      -32.53     48.44 o 
  -4   6  13      582.21      662.19    112.98 o 
  -3   6  13      335.04      379.19     58.29 o 
  -2   6  13    11156.50     9926.43    204.35 o 
  -1   6  13      124.46      134.50     25.54 o 
   0   6  13      510.66      498.47     40.30 o 
   1   6  13       50.39       33.63     27.50 o 
   2   6  13    11732.38    11146.30    201.77 o 
   3   6  13      289.38      434.10     44.28 o 
   4   6  13      288.41      236.83     39.89 o 
   5   6  13      474.03      384.47     45.68 o 
   6   6  13     4918.00     4783.26    177.63 o 
   7   6  13      137.07      -55.80    139.49 o 
  -7   7  13     1837.20     1787.67     97.66 o 
  -6   7  13        5.92      -57.05     57.05 o 
  -5   7  13        0.66       14.04     51.26 o 
  -4   7  13      100.85       17.47     46.15 o 
  -3   7  13     2965.63     2782.49    142.12 o 
  -2   7  13       62.29       25.89     34.99 o 
  -1   7  13      171.76      251.78     35.25 o 
   0   7  13        2.44       26.94     27.44 o 
   1   7  13      120.05      132.89     31.78 o 
   2   7  13      233.46      209.35     40.36 o 
   3   7  13      510.24      490.99     42.54 o 
   4   7  13      834.07      870.54     54.42 o 
   5   7  13     5173.19     5034.89    137.83 o 
   6   7  13      776.52      766.58     93.32 o 
  -7   8  13     2524.84     2630.60    172.89 o 
  -6   8  13      844.39      702.08    175.28 o 
  -5   8  13      132.11       99.56     59.22 o 
  -4   8  13     1320.80     1276.79     86.08 o 
  -3   8  13       61.86       25.24     36.18 o 
  -2   8  13     8193.79     8110.09    234.67 o 
  -1   8  13    10371.25    10307.23    195.46 o 
   0   8  13     1832.26     1855.94     75.32 o 
   1   8  13     8590.35     8456.31    161.49 o 
   2   8  13    15642.86    14794.49    260.77 o 
   3   8  13      124.28      172.30     38.87 o 
   4   8  13      814.99      840.57     61.19 o 
   5   8  13       56.49       -9.58     48.38 o 
   6   8  13     3811.06     3885.97    107.84 o 
  -7   9  13     1093.43     -136.21    265.85 o 
  -6   9  13      671.98      543.88    190.91 o 
  -5   9  13      645.47      629.48    116.82 o 
  -4   9  13      956.98      891.96     77.20 o 
  -3   9  13     3074.66     3291.05     98.00 o 
  -2   9  13     4159.93     4221.20    124.57 o 
  -1   9  13      867.03      809.34     63.36 o 
   0   9  13       13.83        5.17     30.54 o 
   1   9  13       23.43       34.83     29.42 o 
   2   9  13     3640.17     3404.81     81.41 o 
   3   9  13      946.88      983.42     50.00 o 
   4   9  13       14.83       11.12     39.71 o 
   5   9  13      593.11      640.41     56.58 o 
   6   9  13       11.46       41.30     53.88 o 
  -6  10  13      493.40      377.34     78.86 o 
  -5  10  13     3261.88     3305.56    128.27 o 
  -4  10  13      574.64      646.25     57.07 o 
  -3  10  13     1704.29     1672.13     71.51 o 
  -2  10  13     4145.62     3978.21    123.20 o 
  -1  10  13     2346.63     2312.68     69.19 o 
   0  10  13      528.00      558.57     43.42 o 
   1  10  13     1628.92     1520.71     65.56 o 
   2  10  13     3794.78     3578.15     84.71 o 
   3  10  13        1.17       -3.52     34.93 o 
   4  10  13     1464.66     1537.80     69.17 o 
   5  10  13     1206.91     1180.10     70.19 o 
   6  10  13      408.62      387.78     97.42 o 
  -6  11  13      348.78      196.08    133.86 o 
  -5  11  13      238.83      252.35     69.83 o 
  -4  11  13      563.26      633.53     59.27 o 
  -3  11  13       32.19       63.56     51.11 o 
  -2  11  13     3292.33     3284.82    112.53 o 
  -1  11  13     1007.07      979.80     68.73 o 
   0  11  13      503.20      471.77     45.26 o 
   1  11  13      399.91      441.02     45.08 o 
   2  11  13     2371.35     2468.91     85.30 o 
   3  11  13       49.69      112.18     47.73 o 
   4  11  13      861.47     1035.26     65.78 o 
   5  11  13       37.20      -61.32     61.32 o 
  -5  12  13      289.13      282.16     75.49 o 
  -4  12  13      145.77      161.15     58.03 o 
  -3  12  13      286.55      293.79     58.30 o 
  -2  12  13      892.84      926.34     73.30 o 
  -1  12  13     8890.24     8586.41    215.98 o 
   0  12  13       96.51      136.10     44.98 o 
   1  12  13    10088.95     9560.22    315.98 o 
   2  12  13      639.12      725.69     66.00 o 
   3  12  13      363.58      426.66     57.40 o 
   4  12  13       72.39        3.15     55.99 o 
   5  12  13      112.68      -97.39     97.39 o 
  -5  13  13        7.41      200.27    128.71 o 
  -4  13  13     1718.24     1620.88     97.53 o 
  -3  13  13      337.99      489.83     66.73 o 
  -2  13  13     4082.03     3715.72    135.84 o 
  -1  13  13     1802.01     1676.21     86.97 o 
   0  13  13        4.56       20.53     53.64 o 
   1  13  13      107.44       62.76     55.10 o 
   2  13  13     2797.46     2499.73    106.22 o 
   3  13  13      882.79     1086.70     85.86 o 
   4  13  13     1612.21     1350.58    178.87 o 
  -4  14  13      654.35      659.39     90.35 o 
  -3  14  13     1309.20     1415.55    138.63 o 
  -2  14  13     3249.45     3051.42    119.19 o 
  -1  14  13     1175.95     1229.39    101.55 o 
   0  14  13       15.04       42.98     57.15 o 
   1  14  13      872.01      795.68     77.09 o 
   2  14  13     4451.08     4204.99    142.78 o 
   3  14  13      626.38      723.70    146.05 o 
  -3  15  13     2457.27     2259.46    169.32 o 
  -2  15  13     4282.45     4101.93    210.19 o 
  -1  15  13        3.54      -55.37     73.01 o 
   0  15  13        9.55      -70.76     70.76 o 
   1  15  13      288.11      236.75     98.53 o 
   2  15  13     2084.65     2059.51    216.62 o 
   1  16  13     2554.82     2323.72    228.11 o 
  -8   0  14     1120.19     1174.99    180.51 o 
  -6   0  14       52.49      -28.72     54.66 o 
  -4   0  14     4132.31     3708.28    152.90 o 
  -2   0  14      186.00      122.15     56.85 o 
   0   0  14    20266.07    20799.32    580.10 o 
   2   0  14     3166.52     3111.71    131.90 o 
   4   0  14     6751.67     6249.37    224.54 o 
   6   0  14     4630.03     4803.41    201.87 o 
  -8   1  14       31.83      101.92     79.87 o 
  -7   1  14     1145.35     1352.47     88.58 o 
  -6   1  14      441.07      536.46     55.71 o 
  -5   1  14       10.14       22.62     34.49 o 
  -4   1  14     4593.15     4468.48    103.46 o 
  -3   1  14     1294.89     1332.58     56.56 o 
  -2   1  14       17.60       -6.51     27.62 o 
  -1   1  14        5.10       11.28     23.00 o 
   0   1  14     5004.57     5044.09    114.59 o 
   1   1  14      635.35      594.10     36.98 o 
   2   1  14      212.19      347.21     41.45 o 
   3   1  14      491.60      541.02     48.13 o 
   4   1  14     2614.23     2496.23     89.37 o 
   5   1  14     4671.80     4725.42    134.23 o 
   6   1  14      672.86      648.88     65.30 o 
   7   1  14        0.74       49.43     65.41 o 
  -8   2  14     4307.86     4413.32    204.22 o 
  -7   2  14     1843.15     1771.61     85.80 o 
  -6   2  14      385.01      471.10     56.32 o 
  -5   2  14     1708.96     1704.76     72.67 o 
  -4   2  14      210.68      170.12     34.36 o 
  -3   2  14      486.61      478.03     44.42 o 
  -2   2  14     3120.63     3055.52     82.76 o 
  -1   2  14      211.32      166.78     43.20 o 
   0   2  14     5504.56     5505.02    110.30 o 
   1   2  14       71.64       93.03     29.61 o 
   2   2  14     2000.01     1914.83     65.51 o 
   3   2  14     1978.91     1983.61     75.41 o 
   4   2  14     1946.37     1842.47     76.98 o 
   5   2  14      157.69      190.84     50.65 o 
   6   2  14     3891.27     3959.23    126.03 o 
   7   2  14     1405.25     1475.01     93.54 o 
  -8   3  14       13.60      -90.26    128.00 o 
  -7   3  14      338.19      386.91     63.72 o 
  -6   3  14     2170.89     2058.51     86.32 o 
  -5   3  14      264.70      259.97     46.92 o 
  -4   3  14     5310.61     4963.87    159.37 o 
  -3   3  14     5295.51     5669.79    146.48 o 
  -2   3  14      247.97      177.55     31.57 o 
  -1   3  14      693.13      760.11     47.58 o 
   0   3  14    20990.72    21860.32    405.96 o 
   1   3  14      249.35      267.12     31.06 o 
   2   3  14       39.62       -0.11     30.75 o 
   3   3  14        4.48      362.67     96.82 o 
   4   3  14     5855.67     5503.97    145.14 o 
   5   3  14      466.04      459.88     56.74 o 
   6   3  14       31.50       86.34     55.73 o 
   7   3  14      878.48     1097.29    150.99 o 
  -8   4  14      334.03      198.22    112.41 o 
  -7   4  14     1072.70     1160.44     85.31 o 
  -6   4  14       68.07       18.09     54.79 o 
  -5   4  14     6086.82     5637.30    180.35 o 
  -4   4  14     1473.58     1455.25    133.36 o 
  -3   4  14       45.34       45.14     44.56 o 
  -2   4  14      153.61      138.74     30.83 o 
  -1   4  14      568.38      639.36     36.45 o 
   0   4  14       79.79       36.59     26.09 o 
   1   4  14     2450.69     2411.81     66.86 o 
   2   4  14       35.97       70.19     28.83 o 
   3   4  14     2085.23     2083.86     72.25 o 
   4   4  14        1.47      -32.71     40.56 o 
   5   4  14     3589.13     3365.69    111.91 o 
   6   4  14     1249.49     1362.05     85.27 o 
   7   4  14     3458.25     3438.13    173.95 o 
  -7   5  14        0.84       65.50     66.31 o 
  -6   5  14        0.53      -59.37     59.37 o 
  -5   5  14      297.38       86.37     83.79 o 
  -4   5  14     1057.84     1213.53     79.99 o 
  -3   5  14      157.73      185.21     49.25 o 
  -2   5  14      188.01      249.12     32.93 o 
  -1   5  14      809.70      805.50     47.49 o 
   0   5  14     4149.34     4388.48     96.32 o 
   1   5  14     1579.08     1480.65     68.25 o 
   2   5  14       90.14       84.68     30.04 o 
   3   5  14      247.23      289.99     38.34 o 
   4   5  14     3958.84     3978.98    108.39 o 
   5   5  14     1019.39     1163.99     76.98 o 
   6   5  14      481.06      536.54     66.72 o 
   7   5  14     1308.01     1220.94    188.72 o 
  -7   6  14       27.30       30.56     73.27 o 
  -6   6  14      135.89      110.51     85.82 o 
  -5   6  14     2621.29     2525.91    115.26 o 
  -4   6  14      712.10      885.62     72.31 o 
  -3   6  14     4030.36     3950.41    113.68 o 
  -2   6  14     2900.29     2984.63     87.89 o 
  -1   6  14     7283.40     7486.35    193.98 o 
   0   6  14     4340.30     4390.75     97.57 o 
   1   6  14     5819.16     5532.38    116.09 o 
   2   6  14     6623.14     6588.07    134.07 o 
   3   6  14     4933.16     4883.67    136.75 o 
   4   6  14     4122.92     4107.86    101.91 o 
   5   6  14      984.40      915.04     70.64 o 
   6   6  14      277.78      388.11    111.59 o 
   7   6  14     2476.28     2422.18    234.67 o 
  -7   7  14      429.92      343.97     82.79 o 
  -6   7  14     3349.61     3291.95    141.30 o 
  -5   7  14        9.64      -53.14     53.14 o 
  -4   7  14       54.13        4.42     51.07 o 
  -3   7  14      125.44      128.49     40.33 o 
  -2   7  14     1709.06     1694.82     66.78 o 
  -1   7  14        0.01       -9.43     37.06 o 
   0   7  14      707.37      801.62     66.30 o 
   1   7  14      246.37      266.93     36.53 o 
   2   7  14     1958.57     1902.07     64.08 o 
   3   7  14       22.39       48.84     36.82 o 
   4   7  14     1094.91     1161.28     61.12 o 
   5   7  14       30.32       95.14     49.98 o 
   6   7  14     2859.39     2854.08    114.26 o 
  -7   8  14      142.81      132.92    274.05 o 
  -6   8  14       55.02      -13.78     66.01 o 
  -5   8  14     4458.16     4259.97    158.23 o 
  -4   8  14      587.60      617.47    180.25 o 
  -3   8  14     1792.66     1823.06     73.20 o 
  -2   8  14       42.06        7.93     39.56 o 
  -1   8  14     5081.51     5105.04    108.82 o 
   0   8  14     2141.01     2187.05     92.02 o 
   1   8  14     4254.80     4346.69    101.39 o 
   2   8  14        3.09      125.73     35.97 o 
   3   8  14     1805.29     1851.54     68.61 o 
   4   8  14      420.26      360.16     47.75 o 
   5   8  14     1097.73     1061.10     66.19 o 
   6   8  14     1063.71     1238.58     85.03 o 
  -6   9  14      948.92     1006.21    284.47 o 
  -5   9  14      978.18      953.66    148.04 o 
  -4   9  14     1732.31     1629.59     90.01 o 
  -3   9  14      752.00      739.55     56.63 o 
  -2   9  14       31.11       -2.08     43.55 o 
  -1   9  14     3355.41     3511.02    102.13 o 
   0   9  14     2525.27     2530.73     92.47 o 
   1   9  14      722.29      702.67     43.38 o 
   2   9  14      176.49      175.94     33.01 o 
   3   9  14      197.39      173.53     39.85 o 
   4   9  14        0.01       17.73     45.03 o 
   5   9  14      451.96      574.23     72.29 o 
   6   9  14      944.12      983.22    164.92 o 
  -6  10  14     2633.85     2570.69    477.54 o 
  -5  10  14     1974.33     2079.15    104.93 o 
  -4  10  14     5904.33     6008.18    177.58 o 
  -3  10  14      143.88      133.99     50.43 o 
  -2  10  14      952.29      955.31    136.67 o 
  -1  10  14     1747.53     1779.19     92.46 o 
   0  10  14     1089.04     1117.72     56.75 o 
   1  10  14     2072.03     2037.02     77.55 o 
   2  10  14      351.31      346.56     41.68 o 
   3  10  14      119.56       89.64     42.99 o 
   4  10  14      731.89      886.84     62.61 o 
   5  10  14     1568.42     1774.29     79.72 o 
  -6  11  14      147.49      -10.34    129.72 o 
  -5  11  14      667.85      690.87     85.98 o 
  -4  11  14       40.35       77.12     68.55 o 
  -3  11  14     1054.45     1235.77     79.33 o 
  -2  11  14       38.93       66.70     48.03 o 
  -1  11  14       95.63      131.58     49.43 o 
   0  11  14      107.80      125.84     48.44 o 
   1  11  14      934.41      992.99     57.66 o 
   2  11  14       43.51       54.72     48.39 o 
   3  11  14       69.54       79.78     45.45 o 
   4  11  14      699.71      632.86     61.00 o 
   5  11  14     1432.72     1674.40    129.72 o 
  -5  12  14       87.46      113.58    117.84 o 
  -4  12  14     4731.81     4403.83    144.06 o 
  -3  12  14       77.00      155.43     56.80 o 
  -2  12  14       38.54       50.80     54.48 o 
  -1  12  14        2.07       21.33     51.69 o 
   0  12  14     2459.96     2372.46     88.08 o 
   1  12  14        2.21      -45.33     45.33 o 
   2  12  14      129.24       77.70     55.03 o 
   3  12  14       24.90      -20.71     53.39 o 
   4  12  14      149.12       16.84     85.30 o 
  -4  13  14     1778.51     1768.74    113.64 o 
  -3  13  14      293.96      203.00     68.22 o 
  -2  13  14      159.24      160.78     59.23 o 
  -1  13  14     1169.52     1302.01     86.51 o 
   0  13  14     1625.17     1692.26     80.90 o 
   1  13  14       96.40       85.56     58.98 o 
   2  13  14      668.94      684.37     73.70 o 
   3  13  14       12.92        1.38     65.83 o 
  -3  14  14     1161.91     1176.37    133.89 o 
  -2  14  14     1670.30     1753.52     99.65 o 
  -1  14  14     2700.39     2562.33    112.65 o 
   0  14  14      513.58      524.56    160.27 o 
   1  14  14     3686.42     3363.34    127.00 o 
   2  14  14      300.61      418.47    154.26 o 
   1  15  14       77.44       57.44    131.28 o 
  -7   0  15      190.44      208.59    118.16 o 
  -5   0  15     7961.70     8012.56    276.33 o 
  -3   0  15    17215.88    15779.54    830.24 o 
  -1   0  15      264.67      292.33     50.12 o 
   1   0  15      638.95      596.61     54.56 o 
   3   0  15     6964.32     6323.84    224.03 o 
   5   0  15        1.99      -24.05     67.82 o 
   7   0  15      121.90      251.08    139.49 o 
  -8   1  15     1772.84     1946.28    228.11 o 
  -7   1  15      229.21      107.48     66.05 o 
  -6   1  15      101.95      111.57     48.59 o 
  -5   1  15       69.19       50.82     37.89 o 
  -4   1  15      221.93      194.17     36.22 o 
  -3   1  15      699.60      734.69     56.03 o 
  -2   1  15     9485.55     8620.73    190.55 o 
  -1   1  15      487.54      515.25     76.64 o 
   0   1  15        7.05       23.22     29.65 o 
   1   1  15      603.72      641.64     54.81 o 
   2   1  15    18103.97    16791.48    443.88 o 
   3   1  15     1779.31     1924.79     76.76 o 
   4   1  15      293.53      290.72     49.97 o 
   5   1  15     2037.12     2029.70     88.87 o 
   6   1  15     2436.08     2095.21     96.90 o 
   7   1  15      101.07       93.27    104.50 o 
  -8   2  15     3650.72     3316.55    257.64 o 
  -7   2  15      166.47      215.07     62.29 o 
  -6   2  15       58.15      -21.19     48.07 o 
  -5   2  15      806.68      795.21     69.63 o 
  -4   2  15     3428.36     3399.86    123.64 o 
  -3   2  15      263.77      348.88     53.73 o 
  -2   2  15     1413.63     1297.90     77.77 o 
  -1   2  15      696.59      822.50     43.83 o 
   0   2  15      161.64      174.35     33.70 o 
   1   2  15      216.32      242.60     35.67 o 
   2   2  15     3992.56     3739.99    107.66 o 
   3   2  15      781.41      886.67     58.55 o 
   4   2  15     1246.13     1193.13     69.45 o 
   5   2  15      340.96      338.96     55.09 o 
   6   2  15      737.93      757.90     73.13 o 
   7   2  15      118.77       89.87    103.49 o 
  -7   3  15     4508.42     4506.18    206.62 o 
  -6   3  15      612.97      586.88     71.62 o 
  -5   3  15     3643.32     3494.01    134.31 o 
  -4   3  15       44.31       24.25     46.38 o 
  -3   3  15    16634.63    16567.63    356.59 o 
  -2   3  15       28.75       15.29     31.24 o 
  -1   3  15    10701.51    10491.64    384.38 o 
   0   3  15       17.82       28.99     27.28 o 
   1   3  15    11215.73    10918.43    216.45 o 
   2   3  15      213.76      225.76     37.10 o 
   3   3  15     1361.62     1297.77     65.96 o 
   4   3  15      253.12      231.45     46.01 o 
   5   3  15      706.59      709.15     65.30 o 
   6   3  15      201.10      240.53     62.49 o 
   7   3  15      681.17      616.59    250.26 o 
  -7   4  15      437.24      387.85     86.06 o 
  -6   4  15     1097.87     1108.33     88.88 o 
  -5   4  15     3167.47     3190.24    129.82 o 
  -4   4  15      723.79      740.58    123.88 o 
  -3   4  15      384.32      337.74    102.56 o 
  -2   4  15     1080.32     1097.00     54.09 o 
  -1   4  15     5213.26     4941.92    143.33 o 
   0   4  15      355.26      384.61     35.78 o 
   1   4  15     4499.28     4416.97     99.07 o 
   2   4  15      240.83      213.55     38.31 o 
   3   4  15      142.53       91.82     39.67 o 
   4   4  15     2483.99     2360.11     89.96 o 
   5   4  15       94.58      122.50     52.00 o 
   6   4  15      270.41      182.55     64.47 o 
   7   4  15     1510.14     1834.69    201.85 o 
  -7   5  15     1450.41     1481.05    229.52 o 
  -6   5  15      767.22      853.16     85.13 o 
  -5   5  15     2326.42     2402.24    114.06 o 
  -4   5  15      557.80      431.23    121.99 o 
  -3   5  15     3175.07     3031.88    118.58 o 
  -2   5  15     1974.61     1980.89     67.29 o 
  -1   5  15     8642.37     8649.07    176.62 o 
   0   5  15        4.89       20.58     30.09 o 
   1   5  15     3792.04     3838.47     91.55 o 
   2   5  15      286.82      249.45     35.94 o 
   3   5  15     4823.19     4462.84    115.61 o 
   4   5  15     1747.00     1673.68    113.46 o 
   5   5  15     3767.08     3651.39    120.62 o 
   6   5  15      300.01      464.33     80.57 o 
  -7   6  15      203.38      205.12     78.95 o 
  -6   6  15     4781.53     4975.04    211.72 o 
  -5   6  15       39.59        1.91     56.77 o 
  -4   6  15       88.42        6.11     51.06 o 
  -3   6  15     2126.78     2185.21     83.79 o 
  -2   6  15    10090.92     9779.76    219.49 o 
  -1   6  15     1920.52     1968.16     97.70 o 
   0   6  15      340.54      376.80     36.94 o 
   1   6  15     2996.86     2992.01     93.82 o 
   2   6  15    10476.44    10104.36    189.55 o 
   3   6  15     3946.37     3902.45     98.15 o 
   4   6  15      990.99      983.13     63.06 o 
   5   6  15      239.07      337.16     61.41 o 
   6   6  15     1521.61     1580.95    121.31 o 
  -6   7  15      576.02      528.53    126.69 o 
  -5   7  15     2091.34     2101.45    112.53 o 
  -4   7  15       22.27      -27.72     49.27 o 
  -3   7  15      264.12      318.63     59.21 o 
  -2   7  15     1019.24     1014.76     67.09 o 
  -1   7  15      368.95      257.35     47.30 o 
   0   7  15       22.35       55.00     32.10 o 
   1   7  15     5443.86     5311.37    117.10 o 
   2   7  15     2682.59     2641.68     77.51 o 
   3   7  15       61.69       58.30     40.01 o 
   4   7  15      633.63      676.25     56.08 o 
   5   7  15     1213.77     1287.23     95.50 o 
   6   7  15     2726.07     2202.28    206.77 o 
  -6   8  15     3722.77     3902.08    343.79 o 
  -5   8  15       18.72        4.32     62.32 o 
  -4   8  15      277.74      264.75     65.85 o 
  -3   8  15      500.39      508.35     51.00 o 
  -2   8  15    14719.48    14571.26    323.35 o 
  -1   8  15     4405.82     4416.80    112.46 o 
   0   8  15     1008.66     1179.94     60.65 o 
   1   8  15     2349.29     2201.79     71.85 o 
   2   8  15     4409.30     4419.71    146.05 o 
   3   8  15     1272.10     1190.38     62.68 o 
   4   8  15        6.72      -32.07     44.70 o 
   5   8  15     1206.86     1414.88     94.51 o 
  -6   9  15       18.69       42.68     93.21 o 
  -5   9  15      482.28      484.13     74.74 o 
  -4   9  15       12.52       12.77     59.14 o 
  -3   9  15      266.77      372.01     55.62 o 
  -2   9  15      212.24      188.27     48.69 o 
  -1   9  15       22.39      -19.20     46.17 o 
   0   9  15       24.77       17.74     33.69 o 
   1   9  15      119.94       79.42     35.29 o 
   2   9  15      117.77      111.82     41.10 o 
   3   9  15       17.63       -4.30     43.86 o 
   4   9  15        2.63       -6.38     50.55 o 
   5   9  15      982.37     1023.56     69.28 o 
  -6  10  15     1326.72     1299.71    198.57 o 
  -5  10  15     1049.77     1146.43     91.96 o 
  -4  10  15     1306.06     1328.94    105.43 o 
  -3  10  15      111.70      123.12     54.16 o 
  -2  10  15      488.82      559.48     60.93 o 
  -1  10  15      114.72      143.91     50.87 o 
   0  10  15     1486.38     1448.07     61.56 o 
   1  10  15      304.36      331.93     52.17 o 
   2  10  15      287.79      320.20     46.47 o 
   3  10  15      833.67      909.05     85.24 o 
   4  10  15     1326.93     1313.22     72.75 o 
   5  10  15       33.11      -21.20     73.30 o 
  -5  11  15      297.37      392.00    129.61 o 
  -4  11  15        0.49      -27.44     73.34 o 
  -3  11  15     1062.56     1167.05    153.96 o 
  -2  11  15     1544.22     1669.12     92.04 o 
  -1  11  15      322.02      333.59     60.18 o 
   0  11  15       40.13       71.89     43.37 o 
   1  11  15      679.44      621.56     52.33 o 
   2  11  15      859.33      957.09     67.39 o 
   3  11  15     1193.14     1287.58     75.07 o 
   4  11  15      616.54      680.59     64.97 o 
  -4  12  15       24.67      -74.28     74.28 o 
  -3  12  15      525.32      561.37     71.10 o 
  -2  12  15      171.02      362.29     90.48 o 
  -1  12  15      864.51      939.35     75.50 o 
   0  12  15      253.49      230.17     52.28 o 
   1  12  15      653.45      710.54     62.14 o 
   2  12  15      321.79      335.11     57.29 o 
   3  12  15     4887.53     4957.44    156.19 o 
  -3  13  15      946.94      952.90     85.15 o 
  -2  13  15      721.59      695.70     77.84 o 
  -1  13  15        1.68        1.60     61.52 o 
   0  13  15       16.25        8.88     60.38 o 
   1  13  15       49.07       43.62     62.40 o 
   2  13  15      126.21      213.30     67.73 o 
  -3  14  15        1.25      264.21    124.72 o 
  -2  14  15     8778.02     7954.18    252.37 o 
  -1  14  15        0.61      -32.17     65.75 o 
   0  14  15       12.65      -24.05     73.57 o 
   1  14  15      175.72      -40.33     90.31 o 
   1  15  15     1796.65     2051.31    219.90 o 
  -6   0  16     2187.59     2205.64    147.33 o 
  -4   0  16     5019.42     4840.76    276.52 o 
  -2   0  16      273.52      194.99     76.68 o 
   0   0  16     1858.36     1858.03     87.95 o 
   2   0  16     2983.50     2751.38    365.13 o 
   4   0  16        2.44      -59.04     59.04 o 
   6   0  16     9276.12     9894.96    344.30 o 
  -7   1  16      141.15      136.69     71.63 o 
  -6   1  16      647.06      653.59     63.67 o 
  -5   1  16     4636.62     4306.08    158.70 o 
  -4   1  16     2837.30     2665.67    130.57 o 
  -3   1  16       21.09       72.72     51.32 o 
  -2   1  16        3.86       66.89     52.48 o 
  -1   1  16     4450.96     4484.16    117.11 o 
   0   1  16      681.63      775.47     76.08 o 
   1   1  16     5078.29     5179.60    123.85 o 
   2   1  16      960.41     1435.63    131.46 o 
   3   1  16     1194.49     1094.42     65.43 o 
   4   1  16       62.48       89.61     46.41 o 
   5   1  16     4504.41     4402.04    182.64 o 
   6   1  16     1431.09     1554.03     93.44 o 
  -7   2  16     3057.90     2932.33    112.71 o 
  -6   2  16     2183.50     2240.15    141.92 o 
  -5   2  16      651.95      569.50     66.29 o 
  -4   2  16     1386.89     1395.98     73.07 o 
  -3   2  16     1387.88     1321.85     74.73 o 
  -2   2  16     1014.62      961.34     72.57 o 
  -1   2  16      435.99      450.21     67.03 o 
   0   2  16     2953.76     3283.13     90.83 o 
   1   2  16       20.29       30.16     32.38 o 
   2   2  16      122.06       59.45     34.07 o 
   3   2  16      760.37      761.84     59.32 o 
   4   2  16      697.62      649.03     60.39 o 
   5   2  16      200.53      197.70     55.59 o 
   6   2  16     4185.89     4223.82    192.10 o 
  -7   3  16       59.83       49.66     74.23 o 
  -6   3  16      389.07      317.27     67.44 o 
  -5   3  16       30.77       66.21     55.93 o 
  -4   3  16     4808.61     4690.97    158.36 o 
  -3   3  16     1109.67     1168.39     67.09 o 
  -2   3  16      401.05      323.68     60.00 o 
  -1   3  16        0.67       11.69     31.83 o 
   0   3  16     9669.72    10172.98    205.57 o 
   1   3  16        9.08      -16.05     32.36 o 
   2   3  16      190.06      216.15     39.40 o 
   3   3  16        5.20       12.98     40.87 o 
   4   3  16     2245.88     2160.06     89.69 o 
   5   3  16       32.57       63.31     65.48 o 
   6   3  16      283.94      265.05     79.88 o 
  -7   4  16     1497.61     1491.16    111.78 o 
  -6   4  16     1737.24     1588.15    113.04 o 
  -5   4  16      645.98      779.80     79.84 o 
  -4   4  16      356.89      349.32    109.02 o 
  -3   4  16      389.23      361.64     67.98 o 
  -2   4  16      319.14      273.97     40.20 o 
  -1   4  16       20.29       19.42     30.93 o 
   0   4  16      742.32      779.49     50.54 o 
   1   4  16       44.43       74.36     34.90 o 
   2   4  16      345.21      301.11     41.99 o 
   3   4  16      485.28      508.19     54.07 o 
   4   4  16      518.87      484.35     56.26 o 
   5   4  16       64.73       16.78     54.68 o 
   6   4  16      235.26      183.08     67.85 o 
  -7   5  16      795.02      894.88    123.76 o 
  -6   5  16      333.79      330.83     71.26 o 
  -5   5  16      254.82      310.13     74.13 o 
  -4   5  16     7606.07     7285.23    219.90 o 
  -3   5  16     1455.27     1391.37     85.08 o 
  -2   5  16      837.64      957.90     58.58 o 
  -1   5  16      435.53      412.80     44.99 o 
   0   5  16     4027.71     4234.05     98.76 o 
   1   5  16     1232.51     1121.13     58.07 o 
   2   5  16       92.10       57.12     37.75 o 
   3   5  16       64.54       49.37     40.61 o 
   4   5  16     2373.02     2210.91     91.82 o 
   5   5  16      215.76      270.99     61.07 o 
   6   5  16      557.29      716.93    120.61 o 
  -6   6  16       12.13      -66.12     66.12 o 
  -5   6  16      553.39      454.09     85.03 o 
  -4   6  16     3868.93     3895.68    147.03 o 
  -3   6  16     3042.34     3107.28    125.44 o 
  -2   6  16     3400.55     3476.31    153.81 o 
  -1   6  16     1559.45     1536.23     66.76 o 
   0   6  16      800.29      880.66     51.01 o 
   1   6  16       63.64       18.26     34.49 o 
   2   6  16     3660.05     3681.68    108.88 o 
   3   6  16     1270.78     1307.70     67.80 o 
   4   6  16     4935.18     4468.41    134.47 o 
   5   6  16      611.25      576.17     68.48 o 
   6   6  16       86.19      105.03    142.77 o 
  -6   7  16     2328.71     2804.44    172.79 o 
  -5   7  16      299.12      230.82     68.46 o 
  -4   7  16      344.56      384.22     96.64 o 
  -3   7  16        4.70      -14.43     51.20 o 
  -2   7  16     1628.40     1642.42     78.43 o 
  -1   7  16      943.44     1006.93     67.40 o 
   0   7  16     3506.46     3562.91     90.25 o 
   1   7  16     2205.21     2099.29     85.31 o 
   2   7  16      319.15      535.43     54.74 o 
   3   7  16      345.17      330.85     52.10 o 
   4   7  16      294.17      297.04     54.72 o 
   5   7  16     2645.39     2598.67    148.30 o 
  -6   8  16      762.31      678.25     90.22 o 
  -5   8  16     1385.88     1567.92    107.78 o 
  -4   8  16      391.32      325.14     64.95 o 
  -3   8  16     1549.72     1858.05     87.42 o 
  -2   8  16        9.60       43.98     46.57 o 
  -1   8  16      327.63      321.94     53.96 o 
   0   8  16        3.74       -6.02     40.42 o 
   1   8  16     1454.47     1451.81     62.65 o 
   2   8  16     1259.99     1227.40     63.99 o 
   3   8  16      144.32      135.64     45.81 o 
   4   8  16       44.72       17.93     50.55 o 
   5   8  16        0.82       31.43     97.19 o 
  -6   9  16     1118.00     1289.86    214.98 o 
  -5   9  16     1544.55     1583.34    117.96 o 
  -4   9  16       23.80        3.36     59.70 o 
  -3   9  16       19.46       13.83     52.76 o 
  -2   9  16       41.52      -29.58     48.11 o 
  -1   9  16        1.60       34.67     48.69 o 
   0   9  16      878.49      968.81     61.37 o 
   1   9  16        0.65        4.33     44.59 o 
   2   9  16       41.93       38.50     43.64 o 
   3   9  16     1268.26     1443.76     80.09 o 
   4   9  16      180.97      162.01     61.03 o 
   5   9  16      346.38      365.51    251.90 o 
  -5  10  16     1651.55     1693.53    106.58 o 
  -4  10  16      526.92      727.07     92.74 o 
  -3  10  16       17.84       75.93     55.29 o 
  -2  10  16     1102.43     1170.77     81.39 o 
  -1  10  16     1295.29     1306.87     81.70 o 
   0  10  16     7557.08     7629.19    154.72 o 
   1  10  16       30.83        8.65     41.64 o 
   2  10  16     1072.34     1207.72     69.84 o 
   3  10  16       19.76       79.29     48.93 o 
   4  10  16      405.88      517.98     65.11 o 
  -4  11  16     1200.46     1194.10    109.84 o 
  -3  11  16        1.52      -55.76     55.76 o 
  -2  11  16      193.44      192.49     59.75 o 
  -1  11  16     1077.55     1323.11     85.61 o 
   0  11  16     1368.84     1376.42     66.87 o 
   1  11  16      321.59      480.63     53.03 o 
   2  11  16       51.75       64.51     50.49 o 
   3  11  16      846.14      928.73     75.36 o 
   4  11  16     1060.30      968.30    113.11 o 
  -3  12  16       47.58       89.02     64.94 o 
  -2  12  16      145.29       69.47     60.59 o 
  -1  12  16      548.56      525.28     77.02 o 
   0  12  16      510.13      592.17     72.97 o 
   1  12  16       20.99       32.05     48.18 o 
   2  12  16      371.29      355.17     65.79 o 
   3  12  16      256.61      260.93    146.05 o 
  -3  13  16      160.24      124.91     96.15 o 
  -2  13  16       56.30       30.27     63.58 o 
  -1  13  16      238.86      205.93     67.67 o 
   0  13  16       90.13       97.58     65.04 o 
   1  13  16      140.16      137.25     70.23 o 
   2  13  16     1222.86     1234.45    102.04 o 
  -2  14  16      869.83      534.98    173.95 o 
  -1  14  16     2109.46     2745.47    252.72 o 
   1  14  16     1757.48     2095.61    214.98 o 
  -7   0  17       79.90      100.10    142.77 o 
  -5   0  17      193.74      112.92     93.61 o 
  -1   0  17     1104.04     1146.18     85.55 o 
   1   0  17      924.85     1052.83     87.14 o 
   3   0  17     5309.24     5123.14    199.74 o 
   5   0  17      609.42      694.70     99.98 o 
  -7   1  17       20.09      177.23    132.92 o 
  -6   1  17     3170.65     3000.18    125.54 o 
  -5   1  17     1168.99     1296.72    153.96 o 
  -4   1  17       36.20       31.94     57.89 o 
  -3   1  17      404.17      374.51    118.20 o 
  -1   1  17       30.75       10.65     33.92 o 
   0   1  17      126.16      137.46     42.81 o 
   1   1  17      139.24      103.80     35.85 o 
   2   1  17    15331.06    15066.33    363.57 o 
   3   1  17      259.25      275.13     48.45 o 
   4   1  17       38.93       53.81     49.29 o 
   5   1  17      700.06      721.66     68.93 o 
   6   1  17     1909.35     1818.91    112.96 o 
  -7   2  17      195.00      285.54    137.85 o 
  -6   2  17      943.03      871.04    112.38 o 
  -5   2  17       31.25      -15.71     58.07 o 
  -4   2  17       78.05       63.32     58.07 o 
  -3   2  17      133.51      109.03     75.35 o 
  -2   2  17     3078.43     1230.78    211.69 o 
  -1   2  17        0.36       36.36     47.18 o 
   0   2  17        1.02      -27.03     38.16 o 
   1   2  17      521.36      504.64     46.17 o 
   2   2  17     2650.75     2523.41    146.86 o 
   3   2  17       17.88       49.94     43.68 o 
   4   2  17        3.48        6.22     48.87 o 
   5   2  17     1129.88     1086.25    102.80 o 
   6   2  17      189.42      323.45    101.68 o 
  -7   3  17     1941.80     2150.96    314.26 o 
  -6   3  17       27.15      -24.65     64.94 o 
  -5   3  17     1617.70     1708.40    100.60 o 
  -4   3  17       15.87      -11.32     54.54 o 
  -3   3  17      705.87      682.97     71.85 o 
  -2   3  17       88.00       48.66     42.69 o 
  -1   3  17     2548.21     2687.32    169.63 o 
   0   3  17      137.30      144.32     37.95 o 
   1   3  17     2154.76     2058.65     73.17 o 
   2   3  17     1447.19     1237.51     67.32 o 
   3   3  17      347.24      284.59     50.14 o 
   4   3  17       46.70       64.89     53.53 o 
   5   3  17       46.48       -3.80     56.07 o 
   6   3  17      214.05      162.94     96.12 o 
  -7   4  17     2852.62     3001.96    179.26 o 
  -6   4  17      918.45     1144.53    100.60 o 
  -5   4  17      628.79      690.70    111.09 o 
  -4   4  17     1734.90     1624.61     99.60 o 
  -3   4  17       13.96       25.21     49.91 o 
  -2   4  17      619.22      622.03     79.63 o 
  -1   4  17     6194.60     6415.80    271.68 o 
   0   4  17       90.29       88.79     38.77 o 
   1   4  17     5666.76     5409.72    130.28 o 
   2   4  17       76.75       60.12     38.74 o 
   3   4  17      120.05       94.43     46.83 o 
   4   4  17      688.28      642.68     63.75 o 
   5   4  17      161.88      138.26     74.14 o 
   6   4  17      121.04      128.00    157.54 o 
  -6   5  17      478.60      481.73    104.69 o 
  -5   5  17     2716.96     2832.87    130.69 o 
  -4   5  17     1703.66     1645.08    100.70 o 
  -3   5  17     3441.01     3583.80    135.03 o 
  -2   5  17       13.48        1.48     46.70 o 
  -1   5  17      403.60      526.99     49.33 o 
   0   5  17      129.32      100.01     39.90 o 
   1   5  17      290.89      308.81     44.43 o 
   2   5  17      336.00      350.80     49.36 o 
   3   5  17      778.01      718.77     58.50 o 
   4   5  17     2457.57     2463.13     99.61 o 
   5   5  17      669.62      732.66     72.82 o 
   6   5  17     1165.04     1478.58    200.21 o 
  -6   6  17     1864.98     1924.00    120.52 o 
  -5   6  17      334.74      248.01    122.22 o 
  -4   6  17      395.67      389.85     85.72 o 
  -3   6  17     3284.07     3310.33    131.79 o 
  -2   6  17     2738.22     2601.30    110.78 o 
  -1   6  17     2668.41     2680.24     99.46 o 
   0   6  17       31.51       -0.22     34.72 o 
   1   6  17      449.74      468.92     49.57 o 
   2   6  17     1113.34     1213.20     67.12 o 
   3   6  17     1483.36     1548.19     75.40 o 
   4   6  17       27.20       22.62     54.99 o 
   5   6  17        5.06      -59.44     59.44 o 
  -6   7  17     2407.35     2271.52    134.96 o 
  -5   7  17     1631.70     1724.81    111.68 o 
  -4   7  17      636.89      774.28    130.83 o 
  -3   7  17      274.57      272.44     71.30 o 
  -2   7  17     9012.36     9092.65    247.43 o 
  -1   7  17     3707.39     3748.79    141.22 o 
   0   7  17       61.65        3.36     41.58 o 
   1   7  17     1939.74     1912.67     70.13 o 
   2   7  17     7735.18     7589.44    173.96 o 
   3   7  17       14.70      -15.88     53.61 o 
   4   7  17     1104.41     1213.57    109.91 o 
   5   7  17       81.11      167.61     83.99 o 
  -6   8  17     1746.06     1824.84    239.59 o 
  -5   8  17     1190.75     1421.59    146.88 o 
  -4   8  17        6.39      -11.09     60.88 o 
  -3   8  17      534.36      467.18    109.20 o 
  -2   8  17       55.50       64.08     51.07 o 
  -1   8  17      761.16      676.40     66.12 o 
   0   8  17       98.13       92.31     43.16 o 
   1   8  17      824.40      856.91     59.08 o 
   2   8  17      737.09      691.11     56.39 o 
   3   8  17       91.34       55.83     54.33 o 
   4   8  17       87.16       -7.72     57.23 o 
  -5   9  17      336.87      329.77     80.28 o 
  -4   9  17      175.21       90.41     75.87 o 
  -3   9  17       21.52       -6.84     57.20 o 
  -2   9  17     1855.12     1937.03     93.66 o 
  -1   9  17      163.51      173.59     55.25 o 
   0   9  17        1.14      -39.89     39.89 o 
   1   9  17      150.88      164.45     50.56 o 
   2   9  17     1936.29     1966.46     78.44 o 
   3   9  17     1690.55     1699.87     78.47 o 
   4   9  17      128.99      190.10     71.86 o 
  -4  10  17      345.86      390.55    112.94 o 
  -3  10  17     3577.15     3703.16    131.19 o 
  -2  10  17      130.40       69.89     56.54 o 
  -1  10  17     1593.86     1623.26     90.69 o 
   0  10  17        3.17       71.90     43.02 o 
   1  10  17     2338.85     2296.35     80.61 o 
   2  10  17      148.97      185.71     51.12 o 
   3  10  17     5310.14     5169.29    134.55 o 
   4  10  17        7.77       98.26    142.29 o 
  -4  11  17       68.18      -52.51    118.16 o 
  -3  11  17     1366.25     1332.65     93.12 o 
  -2  11  17      463.00      515.46     72.97 o 
  -1  11  17       20.71        4.49     58.23 o 
   0  11  17      524.85      633.13     72.53 o 
   1  11  17       10.64      -46.53     46.53 o 
   2  11  17        1.27      -32.72     50.69 o 
   3  11  17      691.43      524.47     92.17 o 
  -3  12  17     6448.55     6032.08    533.34 o 
  -2  12  17      481.46      565.73     76.67 o 
  -1  12  17     1402.18     1503.76     96.27 o 
   0  12  17        1.37      -61.10     61.10 o 
   1  12  17     2523.88     2362.18     99.30 o 
   2  12  17      369.65      469.76     87.92 o 
  -3  13  17       21.31       24.62    114.87 o 
  -2  13  17      105.59       18.66     90.15 o 
  -1  13  17      141.44      130.23     78.57 o 
   0  13  17        4.06      -95.97     97.64 o 
   1  13  17      993.39     1061.76    169.03 o 
  -6   0  18     6830.49     6567.46    492.31 o 
  -4   0  18        6.27      -89.20     89.20 o 
  -2   0  18      942.54      701.31    402.88 o 
   0   0  18       13.55      -47.54     47.54 o 
   2   0  18     1464.77     1419.98    102.57 o 
   4   0  18      377.14      406.51     97.64 o 
  -6   1  18     1742.27     1803.31    265.85 o 
  -5   1  18     3628.67     3979.57    481.65 o 
  -4   1  18      496.75      414.81    123.64 o 
  -3   1  18     2344.67      612.04    169.03 o 
  -2   1  18      486.80      381.30    171.49 o 
  -1   1  18     2576.35     2665.66     89.58 o 
   0   1  18     1407.54     1496.46     65.76 o 
   1   1  18     2307.81     2464.00     88.67 o 
   2   1  18      185.15      293.39     72.14 o 
   3   1  18      839.16      869.77     66.16 o 
   4   1  18      125.57       23.24     51.69 o 
   5   1  18     1855.22     1944.88     97.31 o 
  -7   2  18      604.32      633.44    177.23 o 
  -6   2  18     2431.58     2448.07    131.94 o 
  -5   2  18       33.62      -13.41     76.29 o 
  -4   2  18      476.24      587.92    109.24 o 
  -3   2  18      448.27      327.81    103.04 o 
  -2   2  18      863.49      737.58    285.66 o 
  -1   2  18      700.65      732.07    113.22 o 
   0   2  18     1973.07     1850.93     70.71 o 
   1   2  18      441.58      489.31     52.53 o 
   2   2  18      130.33      100.07     63.24 o 
   3   2  18        3.67       56.53     46.02 o 
   4   2  18      663.62      758.20     68.44 o 
   5   2  18      994.24     1158.86     82.59 o 
  -7   3  18      632.47      649.78    123.48 o 
  -6   3  18        4.65      -65.49     65.49 o 
  -5   3  18       93.11      -13.98     63.47 o 
  -4   3  18      772.93      620.04    123.88 o 
  -3   3  18      176.45       47.60     75.79 o 
  -2   3  18      484.26      355.06    120.80 o 
  -1   3  18       39.29       30.42     45.33 o 
   0   3  18     2002.59     2101.13     82.49 o 
   1   3  18       18.82        6.03     38.56 o 
   2   3  18     1329.88     1316.10     70.43 o 
   3   3  18       16.40       29.79     46.15 o 
   4   3  18      404.07      433.13     60.97 o 
   5   3  18       29.80       25.48     61.06 o 
  -6   4  18        4.67       47.53     71.49 o 
  -5   4  18       67.37      -52.95     62.07 o 
  -4   4  18      585.78      632.79    162.73 o 
  -3   4  18       14.80       33.84     56.94 o 
  -2   4  18        1.94        6.15     48.79 o 
  -1   4  18        6.66      -26.15     47.42 o 
   0   4  18      354.88      424.04     48.67 o 
   1   4  18       29.87       55.13     40.05 o 
   2   4  18       80.31      105.46     43.77 o 
   3   4  18       98.95       65.09     48.59 o 
   4   4  18      996.73     1032.06     76.81 o 
   5   4  18        2.02      -45.73     60.60 o 
  -6   5  18     1105.15     1329.70    113.15 o 
  -5   5  18      706.68      711.87    126.49 o 
  -4   5  18     3683.59     3759.57    148.57 o 
  -3   5  18      178.68      182.27     59.08 o 
  -2   5  18        5.61      -10.94     49.49 o 
  -1   5  18      470.93      475.79     58.00 o 
   0   5  18      543.35      489.07     49.85 o 
   1   5  18      775.64      881.56     59.25 o 
   2   5  18       61.80       68.90     42.69 o 
   3   5  18       30.19       -7.40     50.06 o 
   4   5  18      260.89      235.22     61.41 o 
   5   5  18      512.65      559.48    146.05 o 
  -6   6  18      407.44      491.77    177.23 o 
  -5   6  18       12.40      -41.34     68.28 o 
  -4   6  18     5331.94     5313.08    263.56 o 
  -3   6  18      535.53      627.33     85.86 o 
  -2   6  18     1663.58     1692.16    106.59 o 
  -1   6  18       28.60       82.27     50.91 o 
   0   6  18      480.27      498.63     51.39 o 
   1   6  18      143.40      139.70     46.60 o 
   2   6  18     1888.07     1923.08     81.34 o 
   3   6  18      163.94       85.24     55.85 o 
   4   6  18     2316.39     2276.89    102.07 o 
   5   6  18      123.38      205.13    150.98 o 
  -6   7  18       12.99        6.56    147.69 o 
  -5   7  18     1505.02     1698.07    119.66 o 
  -4   7  18       21.96       29.19     65.88 o 
  -3   7  18     1238.14     1135.32    133.76 o 
  -2   7  18        6.25        5.31     51.14 o 
  -1   7  18     2017.87     2024.67     91.87 o 
   0   7  18      599.34      680.61     56.90 o 
   1   7  18     3254.01     3106.32    100.21 o 
   2   7  18       40.93       51.26     49.97 o 
   3   7  18      397.08      376.94     65.00 o 
   4   7  18        0.69      -61.26     61.80 o 
  -5   8  18      303.38      221.30     93.76 o 
  -4   8  18        2.57      -71.02     71.02 o 
  -3   8  18        6.12      -23.54     67.21 o 
  -2   8  18      524.97      585.93     93.32 o 
  -1   8  18      149.50      121.93     56.83 o 
   0   8  18      200.81      228.94     56.41 o 
   1   8  18     1347.68     1429.00     89.00 o 
   2   8  18     1078.94     1166.69    116.18 o 
   3   8  18       90.84      113.60     58.47 o 
   4   8  18      252.21      372.52    117.20 o 
  -4   9  18      891.69      926.85    146.52 o 
  -3   9  18     1000.57     1005.84    101.13 o 
  -2   9  18       49.51       99.08     57.15 o 
  -1   9  18      789.24      826.71     74.73 o 
   0   9  18      275.13      375.53     67.29 o 
   1   9  18      704.20      802.62     66.38 o 
   2   9  18     1875.88     1907.35     89.74 o 
   3   9  18     1909.84     1921.16     94.33 o 
   4   9  18     1799.53     1805.45    187.90 o 
  -4  10  18      935.90      986.27    170.67 o 
  -3  10  18       13.20       73.23     83.62 o 
  -2  10  18      636.13      714.70     94.98 o 
  -1  10  18      284.76      316.15     82.90 o 
   0  10  18    10164.21    10591.35    262.30 o 
   1  10  18      131.24       52.86     50.70 o 
   2  10  18      843.33      839.83     66.25 o 
   3  10  18      180.31      119.67     87.83 o 
  -3  11  18      381.78      358.02     94.12 o 
  -2  11  18      401.04      369.56     71.75 o 
  -1  11  18       82.67      134.46     64.50 o 
   0  11  18       41.90       50.64     65.15 o 
   1  11  18      410.95      431.89     58.89 o 
   2  11  18       11.49      161.31     65.66 o 
  -2  12  18       45.93       49.45     74.60 o 
  -1  12  18       22.89      121.93     77.19 o 
   0  12  18     6366.03     6461.83    267.15 o 
   1  12  18        1.32      -21.12     70.17 o 
  -5   0  19      319.10      285.63    111.43 o 
  -1   0  19      852.17     1116.69    223.18 o 
   1   0  19     2454.98     2747.76    137.21 o 
   3   0  19      383.71      391.72     81.65 o 
  -6   1  19     3522.40     1219.30    320.00 o 
  -5   1  19      235.61      219.31     98.89 o 
  -4   1  19       34.85       22.81     95.93 o 
  -3   1  19        5.20      -62.87     62.87 o 
  -1   1  19     1649.85     1583.92    109.67 o 
   0   1  19        0.64       11.40     39.92 o 
   1   1  19     1973.70     1980.98     83.33 o 
   2   1  19     6671.24     6819.90    296.22 o 
   3   1  19      458.13      359.84     57.31 o 
   4   1  19        0.05      -52.03     52.03 o 
   5   1  19       98.74       67.28    129.64 o 
  -6   2  19      526.49      478.70    109.73 o 
  -5   2  19      278.62      207.73    108.92 o 
  -4   2  19        7.77       89.58     90.39 o 
  -3   2  19       73.31       48.96     82.90 o 
  -2   2  19      585.76      387.65    113.93 o 
  -1   2  19     1719.78     1544.51     90.72 o 
   0   2  19        0.24       32.07     40.48 o 
   1   2  19     1060.00     1189.74     69.82 o 
   2   2  19        1.46      -44.28     44.28 o 
   3   2  19        0.22       42.42     50.71 o 
   4   2  19      341.20      323.42     63.41 o 
   5   2  19      224.22      441.44    159.18 o 
  -6   3  19       42.72       -7.15     80.07 o 
  -5   3  19        0.27      -45.53     97.57 o 
  -4   3  19      279.43      171.49     91.47 o 
  -3   3  19      746.89      623.45    349.63 o 
  -1   3  19      136.69      202.90     50.42 o 
   0   3  19      125.16      162.06     43.76 o 
   1   3  19       26.57       -8.10     40.99 o 
   2   3  19      656.24      724.98     63.11 o 
   3   3  19     2198.64     2320.72     96.18 o 
   4   3  19      316.09      357.13     63.44 o 
   5   3  19      956.84     1025.65    177.23 o 
  -6   4  19       64.57       89.96     80.49 o 
  -5   4  19        6.69      -43.79     69.67 o 
  -4   4  19       61.48       59.23    121.80 o 
  -3   4  19       64.26       28.25     89.30 o 
  -2   4  19      723.06      643.25     99.03 o 
  -1   4  19     1706.33     1718.78    138.72 o 
   0   4  19       22.40       29.45     42.60 o 
   1   4  19     1546.50     1616.38     79.27 o 
   2   4  19      625.63      632.67     63.55 o 
   3   4  19       60.63      117.96     54.06 o 
   4   4  19      315.16      388.27     67.27 o 
  -6   5  19      503.90      557.96    162.46 o 
  -5   5  19      698.00      723.99     99.96 o 
  -4   5  19      658.45      707.65     86.68 o 
  -3   5  19      402.47       37.31    101.97 o 
  -2   5  19     1529.30     1368.36    187.90 o 
  -1   5  19     1831.81     1943.45    110.91 o 
   0   5  19      328.02      280.96     50.03 o 
   1   5  19     2196.59     2111.66     84.06 o 
   2   5  19      100.00       96.52     52.49 o 
   3   5  19       69.12      177.63     90.72 o 
   4   5  19     1131.60     1184.99     96.31 o 
  -5   6  19       69.96       93.34     75.11 o 
  -4   6  19        0.03       -0.28     64.48 o 
  -3   6  19      308.08      400.56     81.29 o 
  -2   6  19       92.69        3.85     68.04 o 
  -1   6  19     2874.82     2740.04    126.32 o 
   0   6  19       26.37       23.21     52.92 o 
   1   6  19     3112.75     3188.97    101.26 o 
   2   6  19     1092.05     1134.12     72.18 o 
   3   6  19      256.02      351.60     62.11 o 
   4   6  19      149.66      226.83     67.00 o 
  -5   7  19        9.23        6.26     94.81 o 
  -4   7  19     1288.29     1335.22    221.50 o 
  -3   7  19       94.82        6.38     70.92 o 
  -2   7  19     3482.91     3489.16    123.65 o 
  -1   7  19     1223.81     1366.07    113.55 o 
   0   7  19        9.73       33.96     72.21 o 
   1   7  19      283.72      341.15     55.10 o 
   2   7  19     1270.04     1357.63     78.67 o 
   3   7  19      130.26      187.98     68.45 o 
   4   7  19      981.44     1005.34    128.03 o 
  -5   8  19     3456.29     3651.32    278.98 o 
  -4   8  19      143.42      101.90     85.97 o 
  -3   8  19      196.24      261.55     81.99 o 
  -2   8  19     2327.58     2556.07    113.46 o 
  -1   8  19       63.47      -14.67     56.98 o 
   0   8  19        4.02       70.12    134.11 o 
   1   8  19       19.59       46.50     60.01 o 
   2   8  19     3971.88     3790.27    122.97 o 
   3   8  19      742.48      823.51     74.88 o 
   4   8  19       75.46      361.03    170.67 o 
  -4   9  19      239.80      264.21    149.34 o 
  -3   9  19     2442.87     2719.18    220.47 o 
  -2   9  19     2935.51     2994.94    119.95 o 
  -1   9  19       73.65       79.12     62.37 o 
   0   9  19       17.79       11.37     60.72 o 
   1   9  19       23.71       22.14     65.43 o 
   2   9  19     1752.32     1854.71    103.47 o 
   3   9  19     4754.52     4621.89    160.77 o 
  -3  10  19     3922.46     4063.23    280.62 o 
  -2  10  19     1761.86     1857.16    102.32 o 
  -1  10  19     3551.92     3769.03    135.89 o 
   0  10  19       12.71       50.31     65.88 o 
   1  10  19     1791.34     1947.13     83.30 o 
   2  10  19     1525.74     1597.80    104.73 o 
  -2  11  19       19.00       60.86     87.60 o 
  -1  11  19     1102.04     1152.56    103.28 o 
   0  11  19        2.75      -40.62    104.73 o 
   1  11  19      736.99      707.61     79.42 o 
   1  12  19      694.13      843.52    115.45 o 
  -4   0  20       26.22      -56.25    113.47 o 
  -2   0  20        0.41      -62.09     93.67 o 
   0   0  20      273.95      275.70     81.19 o 
   2   0  20      173.32      182.26     73.35 o 
   4   0  20      519.18      406.91     94.14 o 
  -5   1  20     1646.68     1490.86    395.11 o 
  -4   1  20       95.37       45.86     87.40 o 
  -3   1  20      751.98      584.28    249.66 o 
  -2   1  20       36.12       84.31     70.77 o 
  -1   1  20     1201.80     1478.53     81.74 o 
   0   1  20     1998.44     2155.92     88.16 o 
   1   1  20     1150.68     1188.80     73.06 o 
   2   1  20       81.39       71.76     50.03 o 
   3   1  20       19.64       26.33     53.29 o 
   4   1  20      171.85       59.51     98.30 o 
  -6   2  20     2835.06     3552.86    282.26 o 
  -5   2  20      489.06      696.21    206.77 o 
  -4   2  20     1577.21      180.39    321.64 o 
  -3   2  20      119.33       10.54     77.89 o 
  -2   2  20      187.43      223.64     97.69 o 
  -1   2  20       13.05       50.62     54.96 o 
   0   2  20       17.55      -17.63     41.79 o 
   1   2  20      273.03      291.91     52.38 o 
   2   2  20       37.94       61.02     51.05 o 
   3   2  20      383.68      353.64     60.75 o 
   4   2  20      696.04      706.99    110.29 o 
  -6   3  20       39.56      -78.77    139.49 o 
  -5   3  20       87.83      123.25    109.30 o 
  -4   3  20      197.68      180.66    136.12 o 
  -3   3  20        8.77       75.98    115.92 o 
  -2   3  20      195.50      236.33     81.00 o 
  -1   3  20        7.54       38.43     52.58 o 
   0   3  20      273.86      339.13     50.41 o 
   1   3  20      463.42      522.61     72.24 o 
   2   3  20      759.56      832.35     68.15 o 
   3   3  20       19.28      190.30     58.11 o 
   4   3  20     3287.35     3556.05    146.36 o 
  -5   4  20      224.20      298.22    134.33 o 
  -4   4  20     1022.43      783.87    234.92 o 
  -3   4  20        0.29      -45.95    111.59 o 
  -2   4  20       43.55      153.32    110.28 o 
  -1   4  20       54.40       69.52     52.45 o 
   0   4  20      842.66      928.67     61.63 o 
   1   4  20       46.98        2.96     47.83 o 
   2   4  20      264.20      309.82     58.84 o 
   3   4  20     1473.39     1735.13    102.24 o 
   4   4  20     1411.69     1237.35    200.21 o 
  -5   5  20      364.41      503.70    169.01 o 
  -4   5  20      103.15       37.92     93.09 o 
  -3   5  20        5.36      -13.72    111.98 o 
  -2   5  20      208.81      295.53    133.75 o 
  -1   5  20       17.25      -63.78     63.78 o 
   0   5  20     1766.04     1932.98    106.07 o 
   1   5  20       10.25       17.55     49.96 o 
   2   5  20       51.30      122.03     55.74 o 
   3   5  20      270.34      258.16     64.03 o 
   4   5  20      154.53      277.34    146.05 o 
  -5   6  20        4.60       13.84    137.03 o 
  -4   6  20     2950.14     3087.53    174.48 o 
  -3   6  20      630.23      832.65    130.10 o 
  -2   6  20     1446.45     1545.84    145.28 o 
  -1   6  20      132.18      132.24     76.04 o 
   0   6  20       99.72       59.78     57.32 o 
   1   6  20      170.55      193.65     54.56 o 
   2   6  20      700.91      757.79     67.53 o 
   3   6  20     1077.34     1200.43     87.88 o 
  -5   7  20     1103.59     1020.80    138.03 o 
  -4   7  20       12.37      -91.28    108.35 o 
  -3   7  20      300.95      406.79     83.97 o 
  -2   7  20       37.94      -50.90     70.12 o 
  -1   7  20      537.44      569.02    111.69 o 
   0   7  20       34.00      -19.34     67.86 o 
   1   7  20      924.64      941.97     80.58 o 
   2   7  20      175.75      162.66     60.23 o 
   3   7  20      116.83      196.66    102.44 o 
  -4   8  20        2.25       60.72    121.44 o 
  -3   8  20      872.92      875.64    105.01 o 
  -2   8  20      336.51      369.90     68.57 o 
  -1   8  20     2407.02     2637.65    224.46 o 
   0   8  20      336.82      390.41     85.24 o 
   1   8  20     3230.95     3243.25    137.86 o 
   2   8  20      122.92      220.61     80.81 o 
   3   8  20     2541.21     2614.60    525.13 o 
  -3   9  20      929.78     1206.17    172.31 o 
  -2   9  20      529.93      577.88     80.23 o 
  -1   9  20      105.98      133.78     66.41 o 
   0   9  20     1097.53     1262.14    114.10 o 
   1   9  20        7.05      -23.75     68.15 o 
   2   9  20     2764.55     2987.39    154.11 o 
   3   9  20        9.73       19.69    183.80 o 
  -2  10  20      302.22      304.03     95.47 o 
  -1  10  20      432.56      454.60    106.76 o 
   0  10  20     3238.17     3547.90    169.13 o 
   1  10  20      839.26     1057.66    103.79 o 
  -1  11  20      151.26      278.98    144.41 o 
   1  11  20       18.74       57.46     95.73 o 
  -5   0  21      527.49     -272.41    275.70 o 
  -3   0  21       73.41      -14.07    160.82 o 
  -1   0  21      947.87     1027.29    164.10 o 
   1   0  21      416.82      397.03     87.01 o 
   3   0  21       88.59      109.82     80.34 o 
  -5   1  21       54.46      -14.61    111.96 o 
  -4   1  21       10.68      -24.87    107.68 o 
  -3   1  21       34.24      -41.41     79.79 o 
  -2   1  21     1988.85     2271.68    150.68 o 
  -1   1  21     5682.77     6237.81    213.27 o 
   0   1  21       24.32      100.50     52.20 o 
   1   1  21     3503.74     3468.11    116.35 o 
   2   1  21        3.46      -52.08     52.08 o 
   3   1  21      785.74      856.16     76.27 o 
  -5   2  21       56.16       43.26    134.42 o 
  -4   2  21      341.11      270.52    137.25 o 
  -3   2  21       15.05      -71.89     78.27 o 
  -2   2  21      258.67      181.96     85.94 o 
  -1   2  21      868.44      808.12     91.55 o 
   0   2  21        0.30       -6.24     52.52 o 
   1   2  21      521.57      578.78     66.56 o 
   2   2  21      199.38      198.56     69.17 o 
   3   2  21       57.65       29.68     59.34 o 
  -5   3  21     2764.36     2553.93    542.37 o 
  -4   3  21      158.61      115.67    110.12 o 
  -2   3  21        7.90       11.30     79.51 o 
  -1   3  21     1364.64     1419.55    126.25 o 
   0   3  21       35.37       24.53     49.72 o 
   1   3  21     1902.89     2148.63    140.53 o 
   2   3  21      136.94      133.24     58.29 o 
   3   3  21     5565.24     5582.81    185.11 o 
  -5   4  21      106.08     -185.44    218.26 o 
  -4   4  21      329.48      211.69    111.69 o 
  -3   4  21      255.58      244.97    138.67 o 
  -2   4  21      194.06      188.34    110.51 o 
  -1   4  21     1999.17     2036.53    138.47 o 
   0   4  21      143.00      123.36     59.52 o 
   1   4  21     1465.12     1729.52     99.83 o 
   2   4  21      403.77      450.95     70.25 o 
   3   4  21        3.29      -20.23     61.04 o 
  -5   5  21       28.49      -67.28    223.18 o 
  -4   5  21      315.19      361.65    222.36 o 
  -3   5  21      446.70      556.75    139.13 o 
  -2   5  21       73.28      123.61    106.54 o 
  -1   5  21     3538.32     3283.49    185.44 o 
   0   5  21        0.10       12.16     58.71 o 
   1   5  21     3629.73     3673.65    125.75 o 
   2   5  21        0.48      -59.03     59.03 o 
   3   5  21     1343.75     1389.48    111.16 o 
  -5   6  21       56.22      -13.13    190.36 o 
  -3   6  21       93.47      114.65    119.70 o 
  -2   6  21      971.54     1336.53    148.54 o 
  -1   6  21     1034.57      996.06    202.28 o 
   0   6  21       61.90       57.32     73.34 o 
   1   6  21      612.93      646.00    105.24 o 
   2   6  21     2856.79     3176.15    123.11 o 
  -3   7  21      702.85      493.95    218.26 o 
  -2   7  21      118.34       35.62    140.31 o 
  -1   7  21      346.94      260.17     86.21 o 
   0   7  21       24.72      -24.48     76.59 o 
   1   7  21      660.09      719.97    124.59 o 
   2   7  21      354.53      465.93     92.99 o 
  -2   8  21    11985.21    13238.30    718.78 o 
  -1   8  21        8.66      -24.51     80.25 o 
   0   8  21       32.71      -55.03     78.97 o 
   1   8  21      395.66      361.79     74.62 o 
   2   8  21     8383.64     8483.81    327.21 o 
  -1   9  21      363.07      221.54    136.21 o 
   0   9  21        0.34      -63.42    103.77 o 
   1   9  21        1.40      111.59    167.39 o 
  -4   0  22      218.67      -70.90    119.91 o 
  -2   0  22      104.62       29.54    134.57 o 
   0   0  22     1955.00     1931.98    132.15 o 
   2   0  22     1705.87     1747.18    132.48 o 
  -4   1  22      740.83      249.48    370.56 o 
  -3   1  22      210.59       -5.19     88.05 o 
  -2   1  22      224.51      300.29     91.71 o 
  -1   1  22      282.27      459.86    110.59 o 
   0   1  22     4341.75     4619.81    198.49 o 
   1   1  22      900.68     1233.47    126.25 o 
   2   1  22      171.00      107.82     91.67 o 
  -5   2  22     1150.16     1129.04    201.85 o 
  -4   2  22      409.72      115.46    144.52 o 
  -3   2  22      259.47      375.77    129.23 o 
  -2   2  22      222.32      216.33     96.63 o 
  -1   2  22      105.97       94.18     87.65 o 
   0   2  22        0.72       38.58     66.93 o 
   1   2  22      700.07      862.95     73.66 o 
   2   2  22      499.96      461.09     69.99 o 
  -4   3  22     3290.73      501.70    505.44 o 
  -3   3  22       59.48      635.08    316.72 o 
  -2   3  22      459.25      521.05     93.54 o 
  -1   3  22        0.89      -21.75     82.15 o 
   0   3  22     2124.33     2445.83    157.54 o 
   1   3  22       36.79       91.80     56.97 o 
   2   3  22     1755.41     1906.15     95.58 o 
  -3   4  22      322.57      272.07    128.99 o 
  -2   4  22      792.77     1060.30    152.11 o 
  -1   4  22        8.57      -22.27     63.83 o 
   0   4  22      367.12      345.32     67.86 o 
   1   4  22       34.30       33.00     60.67 o 
   2   4  22      864.54      780.87     77.63 o 
  -3   5  22        1.33      -45.44    119.59 o 
  -2   5  22      180.34      101.93    142.77 o 
  -1   5  22       42.91       44.76     74.19 o 
   0   5  22     5678.85     6173.04    253.10 o 
   1   5  22      111.21       69.49     64.67 o 
   2   5  22      798.25      699.90    110.27 o 
  -2   6  22       12.14       28.73    119.16 o 
  -1   6  22     1949.81     2075.10    200.94 o 
   0   6  22       17.85      -15.06     72.36 o 
   1   6  22      448.70      624.12    109.59 o 
   2   6  22      171.94      331.33    103.95 o 
  -1   7  22      572.87      520.62    114.75 o 
   0   7  22       79.84       98.44     97.32 o 
   1   7  22      676.29      822.16    201.85 o 
   2   7  22       51.94       85.33    144.41 o 
  -1   8  22     2293.30     2361.46    210.05 o 
   0   8  22      100.45       77.13    192.00 o 
   1   8  22     4703.01     5230.01    387.29 o 
  -3   0  23      210.65       47.82    134.23 o 
  -1   0  23      360.75      415.18    165.75 o 
   1   0  23     1088.02     1184.83    160.82 o 
  -4   1  23       61.18      -30.28    139.53 o 
  -3   1  23     1195.10     1524.35    144.30 o 
  -2   1  23     3572.09     4491.73    226.28 o 
  -1   1  23     2374.75     2847.32    176.89 o 
   0   1  23       10.19      -50.29     85.10 o 
   1   1  23     1826.79     1886.66    114.05 o 
   2   1  23     5602.62     6364.99    245.42 o 
  -4   2  23      803.05      287.18    306.88 o 
  -3   2  23      214.74      295.56    226.46 o 
  -2   2  23      236.13      201.19    100.50 o 
  -1   2  23      595.20      397.02    212.52 o 
   0   2  23      109.15       -0.91     76.03 o 
   1   2  23       20.04      -60.00     60.00 o 
   2   2  23      349.99      415.18    144.41 o 
  -3   3  23     6310.77     7734.24    439.80 o 
  -2   3  23      363.23      400.17    133.64 o 
  -1   3  23     2308.22     2492.75    224.82 o 
   0   3  23       21.84       67.52    129.63 o 
   1   3  23     1328.68     1531.76    130.97 o 
   2   3  23     1815.24     1703.40    180.51 o 
  -2   4  23       14.16     -200.21    200.21 o 
  -1   4  23        1.15     -169.03    169.03 o 
   0   4  23       18.52       94.42     90.08 o 
   1   4  23      123.45      138.75     75.44 o 
  -2   5  23       93.48     -108.31    180.51 o 
  -1   5  23     3761.93     4266.72    346.26 o 
   0   5  23        4.54       19.69    119.80 o 
   1   5  23     2737.24     2494.39    236.31 o 
  -1   6  23        9.23      295.39    185.44 o 
   0   6  23       12.79      219.08    106.09 o 
   1   6  23       28.65      160.82    157.54 o 
  -2   0  24     1800.24     2095.61    236.31 o 
  -2   1  24       10.28      106.67    170.67 o 
  -1   1  24     4013.19     4251.95    297.03 o 
   0   1  24     1899.64     2085.77    231.39 o 
   1   1  24     4499.48     5453.97    369.23 o 
  -2   2  24       11.30     -149.34    155.90 o 
  -1   2  24      402.17      569.44    175.59 o 
   0   2  24      452.45      593.62    109.19 o 
   1   2  24      976.20     1171.29    122.94 o 
  -2   3  24      328.29      779.50    229.75 o 
  -1   3  24      545.65      743.39    178.87 o 
   0   3  24      518.96      482.82    104.64 o 
   0   4  24     3789.99     4549.32    219.90 o 
  -1   5  24      189.65     -190.36    190.36 o 
                                                 
